# Supplementary material for: Active information maintenance in working memory by a sensory cortex
Source: eLife. 2019 Jun 24;8:e43191. doi: 10.7554/eLife.43191 (PMC6634975; doi:10.7554/eLife.43191)
Supplement: Figure 1—source data 1. [file elife-43191-fig1-data1.txt]

Figure 1-Source Data 1	Performance in the DNMS task
MiceID	VGAT-ChR2	Performance_On	Performance_Off	Miss_On	Miss_Off	False_On	False_Off	LickEfficiency_On	LickEfficiency_Off
DNMS, 5s delay
'101'	TRUE	92.2705314	94.01197605	1.570680628	3.76940133	13.0044843	8.59375	80.67024129	93.44608879
'102'	TRUE	86.08695652	88.1773399	5.679012346	6.203473945	22.25	17.3594132	80.71920428	87.38931298
'103'	FALSE	81.99300699	84.74870017	8.30449827	10.21126761	27.91519435	20.13651877	77.22772277	83.25449385
'105'	FALSE	86.96428571	86.39575972	7.636363636	8.041958042	18.24561404	19.28571429	77.62645914	77.06704572
'106'	TRUE	89.04899135	94	6.707317073	4.918032787	14.75409836	7.185628743	74.063582	89.87034036
'107'	TRUE	82.4691358	86.30806846	7.731958763	13.48837209	26.54028436	13.91752577	70.04347826	83.43912291
'108'	FALSE	71.30434783	79.31034483	9.836065574	16.66666667	50	24.19354839	67.40041929	69.97389034
'109'	FALSE	85.26785714	88.05309735	16.81415929	14.28571429	12.61261261	9.649122807	82.51618871	83.0206379
'32'	FALSE	96.63865546	96.25	1.709401709	0	4.958677686	7.56302521	96.29200463	96.65948276
'33'	TRUE	87.71929825	88.69565217	0	3.333333333	23.33333333	20	77.22772277	88.73994638
'37'	FALSE	80.42328042	83.2460733	10.98901099	8	27.55102041	26.37362637	68.88714734	75.43593632
'38'	TRUE	78.49462366	89.30481283	0	0	45.97701149	20.2020202	69.04761905	76.02339181
'40'	FALSE	86.53061224	86.23481781	9.448818898	4.132231405	17.79661017	23.01587302	78.41105354	79.07771136
'41'	TRUE	82.66129032	93.2	5.691056911	1.587301587	28.8	12.09677419	74.29684119	90.74074074
'64'	FALSE	92.89340102	90.90909091	7.619047619	10.75268817	6.52173913	7.619047619	90.37721324	90.38817006
'65'	FALSE	76.58536585	82.52427184	16	13.20754717	30.47619048	22	67.57990868	72.01834862
'66'	TRUE	88.69047619	92.30769231	2.083333333	1.369863014	23.61111111	12.5	74.10071942	75.70093458
'67'	TRUE	87.81725888	90.4040404	7.446808511	5.769230769	16.50485437	13.82978723	85.77680525	89.29695698
'76'	TRUE	77.41935484	79.78723404	21.42857143	19.60784314	23.52941176	20.93023256	72.07392197	82.10332103
'77'	FALSE	87.16216216	89.93288591	8.974358974	8.510638298	17.14285714	11.46496815	81.72475424	78.90772128
'78'	TRUE	91.01796407	93.1547619	10.46511628	6.790123457	7.407407407	6.896551724	87.64940239	92.01235658
'79'	FALSE	81.75675676	83.22147651	14.86486486	17.56756757	21.62162162	16	87.83269962	87.34693878
'80'	TRUE	84.50292398	89.53488372	3.370786517	6.097560976	28.65853659	14.44444444	73.87630956	84.74492323
'81'	TRUE	81.26801153	89.68481375	7.936507937	12.10191083	31.64556962	8.854166667	75.99887451	91.10444778
'82'	FALSE	85.61484919	89.14549654	15	13.74407583	13.74407583	8.108108108	87.03573931	89.91905813
'83'	TRUE	78.68852459	81.79347826	10.21505376	13.18681319	32.77777778	23.11827957	70.11823719	79.60199005
'V46'	FALSE	95.97315436	90.66666667	1.351351351	4	6.666666667	14.66666667	83.23586745	80.11811024
'V48'	FALSE	78.52348993	90.66666667	11.39240506	4.225352113	32.85714286	13.92405063	80.50713154	84.30583501
'V49'	TRUE	89.26174497	90	0	0	23.52941176	18.29268293	74.68566639	81.07810781
'V50'	TRUE	94.63087248	93.33333333	1.428571429	3.75	8.860759494	10	88.08411215	94.59459459
'V51'	FALSE	93.2885906	95.33333333	2.739726027	5.194805195	10.52631579	4.109589041	91.47894221	95.18413598
'V55'	FALSE	97.98657718	93.33333333	1.234567901	2.898550725	2.941176471	9.87654321	91.72413793	84.7826087
'V58'	TRUE	90.60402685	94	0	1.19047619	16.66666667	12.12121212	77.6371308	92.90670779
'V59'	TRUE	84.56375839	96	5.633802817	2.53164557	24.35897436	5.633802817	65.53755523	89.17910448
'V61'	FALSE	85.29411765	82.60869565	3.125	8.333333333	25	27.27272727	51.72413793	65.72438163
'V62'	TRUE	69.91150442	77.39130435	8.333333333	16.98113208	54.71698113	27.41935484	64.52145215	74.8447205
'V63'	FALSE	97.31543624	90.66666667	0	3.896103896	5.263157895	15.06849315	92.83667622	88.19320215
DNMS, 8s delay
'101'	TRUE	91.59663866	90.83333333	9.734513274	11.11111111	7.2	7.01754386	92.47311828	92.68635724
'102'	TRUE	68.35443038	81.25	21.95121951	18.42105263	42.10526316	19.04761905	71.07438017	81.72043011
'105'	FALSE	88.41870824	86.31346578	18.5520362	21.30434783	4.824561404	5.829596413	90.35019455	89.51612903
'106'	TRUE	74.14965986	82.55033557	20.54794521	24	31.08108108	10.81081081	62.63871763	91.90140845
'107'	TRUE	76.97368421	84.41558442	2.564102564	9.333333333	44.59459459	21.51898734	68.12749004	83.38870432
'108'	FALSE	82.29166667	82.98969072	13.66120219	14.14634146	21.39303483	20.21857923	77.73972603	82.81563126
'109'	FALSE	85.92964824	84.57711443	8.888888889	15.31531532	18.34862385	15.55555556	84.44976077	89.4047619
'32'	FALSE	96.40591966	94.33962264	5.555555556	7.364341085	1.945525292	3.652968037	97.71112865	96.1732852
'33'	TRUE	91.8767507	95.83333333	3.899721448	4.748603352	12.3943662	3.591160221	84.65495071	94.71276055
'37'	FALSE	85.54216867	84.52380952	13.33333333	20.51282051	15.78947368	11.11111111	84.84848485	90.1459854
'38'	TRUE	76.02739726	81.08108108	2.666666667	13.69863014	46.47887324	24	70.03546099	75
'40'	FALSE	77.27272727	78.88888889	22.22222222	20.93023256	23.25581395	21.27659574	73.89705882	80.72289157
'41'	TRUE	69.6969697	80	18.51851852	31.11111111	44.44444444	10.90909091	60.96096096	72.04968944
'64'	FALSE	87.82051282	87.97468354	11.76470588	9.090909091	12.5	15.71428571	79.09465021	84.66536712
'65'	FALSE	78.7037037	77.98165138	11.00917431	9.174311927	31.77570093	34.86238532	69.828722	70.60285892
'66'	TRUE	84.83606557	87.80487805	16.23931624	11.02362205	14.17322835	13.44537815	85.18930958	89.57915832
'67'	TRUE	95.08928571	92	5.263157895	8.035714286	4.545454545	7.96460177	93.91371341	92.49201278
'76'	TRUE	58.97435897	80	29.41176471	17.39130435	50	23.52941176	46.10169492	76.95167286
'77'	FALSE	84.3575419	83.88888889	9.090909091	11.11111111	23.75	20.2020202	86.27087199	79.36170213
'78'	TRUE	94.34782609	92.64069264	8.108108108	10.92436975	3.361344538	3.571428571	95.72845156	98.00918836
'79'	FALSE	81.57894737	83.85416667	28.26086957	22.22222222	9.183673469	9.677419355	90.93198992	91.93548387
'80'	TRUE	89.83050847	90.4494382	3.529411765	10.75268817	16.30434783	8.235294118	85.99766628	93.03882195
'81'	TRUE	90.81081081	94.08602151	9.090909091	4.651162791	9.302325581	7	91.54051647	94.48345035
'82'	FALSE	82.41758242	87.43169399	17.20430108	14.60674157	17.97752809	10.63829787	88.85496183	86.98315467
'83'	TRUE	88.82681564	89.44444444	1.052631579	9.523809524	22.61904762	11.45833333	85.86326767	91.75257732
'V46'	FALSE	89.26174497	86	14.81481481	17.64705882	5.882352941	10.97560976	96.00886918	90.51724138
'V48'	FALSE	78.1512605	83.33333333	34.375	29.09090909	7.272727273	6.153846154	89.375	78.125
'V49'	TRUE	80.40540541	89.26174497	2.941176471	8.641975309	33.75	13.23529412	74.41860465	91.33964817
'V50'	TRUE	88.59060403	96.66666667	2.469135802	0	22.05882353	6.172839506	81.53710247	95.14824798
'V51'	FALSE	96.6442953	96.66666667	5.263157895	5.479452055	1.369863014	1.298701299	98.02130898	97.84411277
'V55'	FALSE	89.93288591	94.66666667	8.974358974	5.633802817	11.26760563	5.063291139	90.52369077	93.69627507
'V58'	TRUE	86.57718121	92	1.19047619	3.03030303	29.23076923	11.9047619	76.80851064	87.25663717
'V59'	TRUE	74.62686567	84.44444444	4.47761194	16.41791045	46.26865672	14.70588235	65.51724138	81.64705882
'V61'	FALSE	97.31543624	97.33333333	5.333333333	5.333333333	0	0	99.5951417	98.046875
'V62'	TRUE	88.59060403	90.66666667	5.128205128	15.27777778	18.30985915	3.846153846	77.86116323	89.94708995
'V63'	FALSE	97.31543624	94.66666667	0	1.369863014	5.479452055	9.090909091	93.16860465	93.76731302
DNMS, 12s delay
'101'	TRUE	73.52941176	89.16666667	4.838709677	12.28070175	50	9.523809524	72.9234+I80:I10408845739	90.56316591
'102'	TRUE	65.2173913	79.14110429	18.60465116	29.33333333	53.33333333	13.63636364	69.57264957	83.2278481
'105'	FALSE	82.85714286	88.67924528	4.651162791	3.225806452	25.80645161	22.72727273	73.31460674	84.36018957
'106'	TRUE	79.07949791	82.30452675	5.555555556	15.92920354	38.05309735	19.23076923	66.64104535	85.54421769
'107'	TRUE	76.08695652	83.33333333	6.779661017	10.71428571	39.79057592	23.29545455	66.21794872	85.11450382
'108'	FALSE	87.88819876	90.46153846	12.5	9.259259259	11.72839506	9.81595092	83.40929809	85.22954092
'109'	FALSE	78.74396135	83.73205742	20.90909091	17.5257732	21.64948454	15.17857143	84.41704036	87.5
'32'	FALSE	89.05109489	92.76672694	11.61048689	9.507042254	10.3202847	4.832713755	94.11764706	96.6594045
'33'	TRUE	78.70619946	85.63829787	31.31868132	26.31578947	11.64021164	2.150537634	86.31578947	96.47651007
'37'	FALSE	81.73076923	82.46445498	5.660377358	8.737864078	31.37254902	25.92592593	70.79556898	74.22680412
'38'	TRUE	70.05649718	79.44444444	19.27710843	27.83505155	39.36170213	12.04819277	66.48550725	84.10404624
'40'	FALSE	77.90055249	79.89130435	21.42857143	17.64705882	22.89156627	22.22222222	74.47073474	74.8458693
'41'	TRUE	79.62962963	81.81818182	6.896551724	19.23076923	36	17.24137931	78.69249395	76.86956522
'64'	FALSE	84.04255319	89.52879581	21.9047619	16.66666667	8.43373494	5.607476636	90.26548673	87.75153106
'65'	FALSE	75.92592593	81.81818182	22.80701754	18.86792453	25.49019608	17.54385965	80.70175439	84.04669261
'66'	TRUE	68.87417219	79.60526316	33.33333333	33.33333333	28.94736842	7.792207792	74.07407407	92.70386266
'67'	TRUE	65.15151515	79.10447761	21.21212121	21.21212121	48.48484848	20.58823529	69.09788868	83.70927318
'76'	TRUE	65.11627907	78.6259542	19.40298507	33.33333333	51.61290323	10.29411765	66.62286465	92.16710183
'77'	FALSE	74.14634146	82.60869565	20.58823529	11.65048544	31.06796117	23.07692308	72.40143369	79.24050633
'78'	TRUE	86.47686833	89.75265018	13.10344828	18.38235294	13.97058824	2.721088435	87.75811209	97.68270945
'V46'	FALSE	83.89261745	86.4516129	8.695652174	8.235294118	22.5	20	82.84518828	87.62088975
'V48'	FALSE	81.11888112	84.72222222	8.450704225	9.589041096	29.16666667	21.12676056	70.24647887	70.43918919
'V49'	TRUE	68.45637584	87.82051282	1.428571429	0	58.2278481	26.76056338	65.54276316	88.08432631
'V50'	TRUE	79.72027972	90.97222222	0	0	39.18918919	18.84057971	74.84662577	91.60387513
'V51'	FALSE	92.61744966	94.19354839	0	0	14.28571429	12.5	75.26427061	85.46511628
'V55'	FALSE	93.2885906	92.15686275	1.234567901	1.388888889	13.23529412	13.58024691	85.78595318	83.21167883
'V58'	TRUE	72.48322148	91.33333333	2.666666667	4	52.7027027	13.33333333	65.45454545	89.17480035
'V59'	TRUE	89.85507246	91.36690647	7.246376812	14.28571429	13.04347826	2.898550725	92.63565891	94.71153846
'V61'	FALSE	94.63087248	91.19496855	1.333333333	4.819277108	9.459459459	13.15789474	86.48648649	89.84375
'V62'	TRUE	76.51006711	90.66666667	2.777777778	8.974358974	42.85714286	9.722222222	66.36851521	88.26666667
'V63'	FALSE	91.94630872	92.81045752	1.315789474	0	15.06849315	14.28571429	90.60773481	93.75
