# Supplementary material for: Active information maintenance in working memory by a sensory cortex
Source: eLife. 2019 Jun 24;8:e43191. doi: 10.7554/eLife.43191 (PMC6634975; doi:10.7554/eLife.43191)
Supplement: Figure 1—source data 2. [file elife-43191-fig1-data2.txt]

Figure 1-Source Data 2. Effect size and ANOVA statistics for optogenetics

DNMS task, 5s delay, correct rate
Effect size (Cohen's d), ChR2	-0.801	
Effect size (Cohen's d), control	-0.189
Mixed-between-within-ANOVA	

 
 
     Source                          SSq        df       MSq         F         p        
-------------------------------------------------------------------------------------
     Between-subjects factor       0.008         1     0.008     0.000 0.9912641
     Between-subjects error     2208.477        35    63.099
     Within-subjects factor      149.984         1   149.984    17.071 0.0002130
     Within x between int.        49.786         1    49.786     5.666 0.0228702
     Within-subjects error       307.514        35     8.786
 
 


DNMS task, 8s delay, correct rate
Effect size (Cohen's d), ChR2	-0.681	
Effect size (Cohen's d), control	-0.056
Mixed-between-within-ANOVA	

 
 
     Source                          SSq        df       MSq         F         p        
-------------------------------------------------------------------------------------
     Between-subjects factor      57.426         1    57.426     0.585 0.4497524
     Between-subjects error     3339.333        34    98.216
     Within-subjects factor      155.970         1   155.970    14.807 0.0004995
     Within x between int.       120.477         1   120.477    11.437 0.0018240
     Within-subjects error       358.143        34    10.534
 
 


DNMS task, 12s delay, correct rate
Effect size (Cohen's d), ChR2	-1.619	
Effect size (Cohen's d), control	-0.507
Mixed-between-within-ANOVA	

 
 
     Source                          SSq        df       MSq         F         p        
-------------------------------------------------------------------------------------
     Between-subjects factor     607.475         1   607.475     9.628 0.0042461
     Between-subjects error     1829.655        29    63.092
     Within-subjects factor      678.045         1   678.045    62.514 0.0000000
     Within x between int.       212.449         1   212.449    19.587 0.0001246
     Within-subjects error       314.541        29    10.846
 
 


DNMS task, 12s delay, miss rate
Effect size (Cohen's d), ChR2	-0.470	
Effect size (Cohen's d), control	0.227
Mixed-between-within-ANOVA	

 
 
     Source                          SSq        df       MSq         F         p        
-------------------------------------------------------------------------------------
     Between-subjects factor     337.408         1   337.408     2.045 0.1634396
     Between-subjects error     4785.847        29   165.029
     Within-subjects factor       42.503         1    42.503     4.137 0.0512015
     Within x between int.       177.742         1   177.742    17.299 0.0002592
     Within-subjects error       297.963        29    10.275
 
 


DNMS task, 12s delay, false alarm rate
Effect size (Cohen's d), ChR2	2.168	
Effect size (Cohen's d), control	0.463
Mixed-between-within-ANOVA	

 
 
     Source                          SSq        df       MSq         F         p        
-------------------------------------------------------------------------------------
     Between-subjects factor    1003.633         1  1003.633     6.314 0.0177899
     Between-subjects error     4609.467        29   158.947
     Within-subjects factor     3219.455         1  3219.455    91.128 0.0000000
     Within x between int.      1882.606         1  1882.606    53.288 0.0000000
     Within-subjects error      1024.539        29    35.329
 
 


DNMS task, 12s delay, lick efficiency
Effect size (Cohen's d), ChR2	-2.128	
Effect size (Cohen's d), control	-0.437
Mixed-between-within-ANOVA	

 
 
     Source                          SSq        df       MSq         F         p        
-------------------------------------------------------------------------------------
     Between-subjects factor      46.333         1    46.333     0.503 0.4836567
     Between-subjects error     2668.944        29    92.033
     Within-subjects factor     1389.032         1  1389.032    76.160 0.0000000
     Within x between int.       595.331         1   595.331    32.642 0.0000035
     Within-subjects error       528.914        29    18.238
 
 


DNMS task, 12s delay, d prime
Effect size (Cohen's d), ChR2	-1.107	
Effect size (Cohen's d), control	-0.303
Mixed-between-within-ANOVA	

 
 
     Source                          SSq        df       MSq         F         p        
-------------------------------------------------------------------------------------
     Between-subjects factor       2.491         1     2.491     3.771 0.0619196
     Between-subjects error       19.157        29     0.661
     Within-subjects factor        2.542         1     2.542    52.197 0.0000001
     Within x between int.         0.708         1     0.708    14.541 0.0006625
     Within-subjects error         1.413        29     0.049
 
 


DNMS task, 5s delay, miss rate
Effect size (Cohen's d), ChR2	-0.151	
Effect size (Cohen's d), control	-0.070
Mixed-between-within-ANOVA	

 
 
     Source                          SSq        df       MSq         F         p        
-------------------------------------------------------------------------------------
     Between-subjects factor     132.567         1   132.567     2.624 0.1142313
     Between-subjects error     1768.189        35    50.520
     Within-subjects factor        6.448         1     6.448     1.060 0.3102931
     Within x between int.         0.914         1     0.914     0.150 0.7006839
     Within-subjects error       212.929        35     6.084
 
 


DNMS task, 5s delay, false alarm rate
Effect size (Cohen's d), ChR2	1.040	
Effect size (Cohen's d), control	0.285
Mixed-between-within-ANOVA	

 
 
     Source                          SSq        df       MSq         F         p        
-------------------------------------------------------------------------------------
     Between-subjects factor     142.748         1   142.748     0.924 0.3431127
     Between-subjects error     5409.204        35   154.549
     Within-subjects factor      769.255         1   769.255    19.531 0.0000913
     Within x between int.       238.107         1   238.107     6.045 0.0190320
     Within-subjects error      1378.521        35    39.386
 
 


DNMS task, 5s delay, lick efficiency
Effect size (Cohen's d), ChR2	-1.585	
Effect size (Cohen's d), control	-0.150
Mixed-between-within-ANOVA	

 
 
     Source                          SSq        df       MSq         F         p        
-------------------------------------------------------------------------------------
     Between-subjects factor      13.944         1    13.944     0.107 0.7458494
     Between-subjects error     4572.718        35   130.649
     Within-subjects factor      690.950         1   690.950    53.112 0.0000000
     Within x between int.       393.872         1   393.872    30.276 0.0000035
     Within-subjects error       455.327        35    13.009
 
 


DNMS task, 5s delay, d prime
Effect size (Cohen's d), ChR2	-0.489	
Effect size (Cohen's d), control	-0.016
Mixed-between-within-ANOVA	

 
 
     Source                          SSq        df       MSq         F         p        
-------------------------------------------------------------------------------------
     Between-subjects factor       0.205         1     0.205     0.311 0.5806405
     Between-subjects error       23.091        35     0.660
     Within-subjects factor        0.373         1     0.373     3.306 0.0775730
     Within x between int.         0.318         1     0.318     2.820 0.1020077
     Within-subjects error         3.943        35     0.113
 
 


DNMS task, 8s delay, miss rate
Effect size (Cohen's d), ChR2	-0.396	
Effect size (Cohen's d), control	-0.015
Mixed-between-within-ANOVA	

 
 
     Source                          SSq        df       MSq         F         p        
-------------------------------------------------------------------------------------
     Between-subjects factor     166.396         1   166.396     1.454 0.2361754
     Between-subjects error     3890.354        34   114.422
     Within-subjects factor       47.121         1    47.121     3.208 0.0821636
     Within x between int.        40.434         1    40.434     2.753 0.1062579
     Within-subjects error       499.335        34    14.686
 
 


DNMS task, 8s delay, false alarm rate
Effect size (Cohen's d), ChR2	1.197	
Effect size (Cohen's d), control	0.070
Mixed-between-within-ANOVA	

 
 
     Source                          SSq        df       MSq         F         p        
-------------------------------------------------------------------------------------
     Between-subjects factor     828.609         1   828.609     4.223 0.0476183
     Between-subjects error     6670.668        34   196.196
     Within-subjects factor     1032.247         1  1032.247    28.651 0.0000060
     Within x between int.       868.107         1   868.107    24.095 0.0000226
     Within-subjects error      1224.965        34    36.028
 
 


DNMS task, 8s delay, lick efficiency
Effect size (Cohen's d), ChR2	-0.998	
Effect size (Cohen's d), control	-0.026
Mixed-between-within-ANOVA	

 
 
     Source                          SSq        df       MSq         F         p        
-------------------------------------------------------------------------------------
     Between-subjects factor     461.082         1   461.082     2.928 0.0961666
     Between-subjects error     5354.130        34   157.474
     Within-subjects factor      531.176         1   531.176    20.897 0.0000613
     Within x between int.       490.037         1   490.037    19.278 0.0001043
     Within-subjects error       864.248        34    25.419
 
 


DNMS task, 8s delay, d prime
Effect size (Cohen's d), ChR2	-0.422	
Effect size (Cohen's d), control	0.018
Mixed-between-within-ANOVA	

 
 
     Source                          SSq        df       MSq         F         p        
-------------------------------------------------------------------------------------
     Between-subjects factor       0.251         1     0.251     0.273 0.6049758
     Between-subjects error       31.348        34     0.922
     Within-subjects factor        0.333         1     0.333     4.482 0.0416538
     Within x between int.         0.402         1     0.402     5.409 0.0261394
     Within-subjects error         2.526        34     0.074
 
 
