# Supplementary material for: Active information maintenance in working memory by a sensory cortex
Source: eLife. 2019 Jun 24;8:e43191. doi: 10.7554/eLife.43191 (PMC6634975; doi:10.7554/eLife.43191)
Supplement: Figure 2—source data 1. [file elife-43191-fig2-data1.txt]

Figure 2-Source Data 1. Fixed delay, varied optogenetic suppression
12s delay, correct rate
ID	Genotype	Laser_Off	3s Early	3s Mid	3s Late	6s Early	6s Mid	6s Late	10S
'3074'	0	82.8125	81.25	79.6875	75	79.6875	79.6875	81.25	87.5
'362'	1	85.71428571	87.85714286	79.28571429	75.71428571	82.14285714	83.57142857	79.28571429	77.85714286
'366'	0	84.55882353	82.35294118	83.82352941	85.29411765	84.55882353	85.29411765	82.35294118	83.08823529
'367'	0	84.57446809	82.9787234	84.04255319	84.04255319	82.9787234	85.10638298	85.10638298	77.65957447
'368'	1	85.97560976	81.70731707	84.75609756	80.48780488	81.70731707	84.14634146	81.09756098	80.48780488
'370'	1	85.71428571	87.85714286	87.85714286	85.71428571	83.57142857	85.71428571	80.71428571	83.57142857
'371'	1	82.85714286	82.85714286	81.42857143	80	81.42857143	82.85714286	80	73.57142857
'372'	1	83.97435897	80.12820513	81.41025641	80.12820513	82.69230769	82.05128205	83.33333333	78.84615385
'511'	1	82.29166667	81.25	84.375	78.125	81.25	76.04166667	78.125	75
'513'	0	87.23404255	87.23404255	88.29787234	84.57446809	89.36170213	87.76595745	88.29787234	84.04255319
'516'	1	89.0625	87.5	79.6875	87.5	85.9375	82.8125	79.6875	70.3125
'534'	0	85.9375	87.5	84.89583333	84.89583333	86.45833333	85.41666667	87.5	83.33333333
'6872'	0	86.45833333	80.72916667	86.97916667	85.9375	84.89583333	82.29166667	90.625	86.97916667
'6878'	0	89.67391304	89.67391304	88.58695652	83.69565217	86.95652174	89.13043478	86.95652174	88.04347826
'6881'	0	91.66666667	86.45833333	86.97916667	86.97916667	86.97916667	87.5	92.1875	85.9375
'7044'	0	89.36170213	95.21276596	93.61702128	91.4893617	88.82978723	89.36170213	95.21276596	92.55319149
'7045'	0	85.71428571	81.25	82.14285714	82.14285714	83.92857143	83.92857143	80.35714286	83.03571429
'7068'	0	83.82352941	82.35294118	73.52941176	82.35294118	82.35294118	73.52941176	80.88235294	79.41176471
'9773'	1	93.75	94.27083333	93.22916667	89.58333333	91.66666667	92.70833333	89.0625	89.58333333
'9785'	1	87.5	82.8125	83.85416667	80.20833333	84.375	83.33333333	78.125	82.8125
12s delay, miss rate
ID	Genotype	Laser_Off	3s Early	3s Mid	3s Late	6s Early	6s Mid	6s Late	10S
'3074'	0	21.875	18.75	25	40.625	18.75	25	21.875	12.5
'362'	1	18.57142857	15.71428571	27.14285714	30	18.57142857	18.57142857	25.71428571	27.14285714
'366'	0	26.47058824	26.47058824	26.47058824	19.11764706	20.58823529	22.05882353	25	26.47058824
'367'	0	14.89361702	17.0212766	15.95744681	15.95744681	17.0212766	10.63829787	11.70212766	19.14893617
'368'	1	9.756097561	19.51219512	10.97560976	14.63414634	17.07317073	18.29268293	15.85365854	17.07317073
'370'	1	15.71428571	18.57142857	14.28571429	20	20	18.57142857	18.57142857	18.57142857
'371'	1	15.71428571	11.42857143	12.85714286	11.42857143	11.42857143	11.42857143	10	18.57142857
'372'	1	19.23076923	25.64102564	28.20512821	17.94871795	23.07692308	24.35897436	21.79487179	25.64102564
'511'	1	27.08333333	27.08333333	20.83333333	16.66666667	20.83333333	27.08333333	22.91666667	27.08333333
'513'	0	19.14893617	18.08510638	15.95744681	22.34042553	15.95744681	21.27659574	19.14893617	19.14893617
'516'	1	21.875	21.875	34.375	21.875	25	31.25	25	37.5
'534'	0	9.375	6.25	6.25	11.45833333	9.375	12.5	6.25	10.41666667
'6872'	0	17.70833333	27.08333333	18.75	17.70833333	17.70833333	21.875	11.45833333	15.625
'6878'	0	7.608695652	9.782608696	6.52173913	19.56521739	13.04347826	7.608695652	10.86956522	9.782608696
'6881'	0	3.125	7.291666667	7.291666667	7.291666667	6.25	7.291666667	6.25	4.166666667
'7044'	0	10.63829787	5.319148936	8.510638298	6.382978723	7.446808511	11.70212766	5.319148936	10.63829787
'7045'	0	7.142857143	7.142857143	5.357142857	3.571428571	8.928571429	3.571428571	8.928571429	7.142857143
'7068'	0	23.52941176	20.58823529	23.52941176	17.64705882	17.64705882	26.47058824	23.52941176	26.47058824
'9773'	1	0	0	1.041666667	0	3.125	2.083333333	3.125	1.041666667
'9785'	1	15.625	20.83333333	16.66666667	16.66666667	18.75	15.625	20.83333333	15.625
12s Delay, false alarm rate
ID	Genotype	Laser_Off	3s Early	3s Mid	3s Late	6s Early	6s Mid	6s Late	10S
'3074'	0	12.5	18.75	15.625	9.375	21.875	15.625	15.625	12.5
'362'	1	10	8.571428571	14.28571429	18.57142857	17.14285714	14.28571429	15.71428571	17.14285714
'366'	0	4.411764706	8.823529412	5.882352941	10.29411765	10.29411765	7.352941176	10.29411765	7.352941176
'367'	0	15.95744681	17.0212766	15.95744681	15.95744681	17.0212766	19.14893617	18.08510638	25.53191489
'368'	1	18.29268293	17.07317073	19.51219512	24.3902439	19.51219512	13.41463415	21.95121951	21.95121951
'370'	1	12.85714286	5.714285714	10	8.571428571	12.85714286	10	20	14.28571429
'371'	1	18.57142857	22.85714286	24.28571429	28.57142857	25.71428571	22.85714286	30	34.28571429
'372'	1	12.82051282	14.1025641	8.974358974	21.79487179	11.53846154	11.53846154	11.53846154	16.66666667
'511'	1	8.333333333	10.41666667	10.41666667	27.08333333	16.66666667	20.83333333	20.83333333	22.91666667
'513'	0	6.382978723	7.446808511	7.446808511	8.510638298	5.319148936	3.191489362	4.255319149	12.76595745
'516'	1	0	3.125	6.25	3.125	3.125	3.125	15.625	21.875
'534'	0	18.75	18.75	23.95833333	18.75	17.70833333	16.66666667	18.75	22.91666667
'6872'	0	9.375	11.45833333	7.291666667	10.41666667	12.5	13.54166667	7.291666667	10.41666667
'6878'	0	13.04347826	10.86956522	16.30434783	13.04347826	13.04347826	14.13043478	15.2173913	14.13043478
'6881'	0	13.54166667	19.79166667	18.75	18.75	19.79166667	17.70833333	9.375	23.95833333
'7044'	0	10.63829787	4.255319149	4.255319149	10.63829787	14.89361702	9.574468085	4.255319149	4.255319149
'7045'	0	21.42857143	30.35714286	30.35714286	32.14285714	23.21428571	28.57142857	30.35714286	26.78571429
'7068'	0	8.823529412	14.70588235	29.41176471	17.64705882	17.64705882	26.47058824	14.70588235	14.70588235
'9773'	1	12.5	11.45833333	12.5	20.83333333	13.54166667	12.5	18.75	19.79166667
'9785'	1	9.375	13.54166667	15.625	22.91666667	12.5	17.70833333	22.91666667	18.75
20s delay, correct rate
ID	Genotype	Laser_Off	3s Early	3s Mid	3s Late	6s Early	6s Mid	6s Late	12s Early	12s Mid	12s Late
'3074'	0	88.75	86.25	82.5	82.5	80	87.5	85	90	83.75	83.75
'362'	1	91.34615385	92.30769231	86.53846154	80.76923077	92.30769231	82.69230769	80.76923077	88.46153846	84.61538462	82.69230769
'367'	0	89.0625	93.75	87.5	92.1875	89.0625	87.5	89.0625	89.0625	90.625	85.9375
'368'	1	86.45833333	87.5	86.45833333	81.25	83.33333333	87.5	87.5	82.29166667	78.125	78.125
'370'	1	87.5	80	86.25	77.5	83.75	81.25	83.75	76.25	77.5	82.5
'371'	1	93.75	91.66666667	88.54166667	90.625	96.875	92.70833333	87.5	94.79166667	91.66666667	87.5
'372'	1	92.5	93.75	85	86.25	88.75	88.75	91.25	95	92.5	91.25
'511'	1	93.22916667	87.5	90.625	84.375	81.25	87.5	87.5	88.54166667	95.83333333	87.5
'516'	1	90.10416667	88.54166667	81.25	76.04166667	83.33333333	83.33333333	84.375	78.125	78.125	80.20833333
'534'	0	91.66666667	88.54166667	89.58333333	91.66666667	87.5	89.58333333	93.75	89.58333333	87.5	89.58333333
'6878'	0	88.69047619	86.9047619	84.52380952	83.33333333	83.33333333	88.0952381	90.47619048	75	86.9047619	85.71428571
'7044'	0	89.28571429	83.33333333	86.9047619	79.76190476	85.71428571	94.04761905	89.28571429	79.76190476	88.0952381	90.47619048
'7045'	0	86.76470588	85.29411765	85.29411765	85.29411765	76.47058824	91.17647059	88.23529412	88.23529412	82.35294118	86.76470588
'7068'	0	91.30434783	89.13043478	88.04347826	93.47826087	88.04347826	94.56521739	90.2173913	91.30434783	90.2173913	88.04347826
'9773'	1	91.44736842	92.10526316	89.47368421	85.52631579	86.84210526	82.89473684	88.15789474	85.52631579	82.89473684	80.26315789
'9785'	1	86.25	85	82.5	76.25	78.75	82.5	81.25	83.75	86.25	76.25
20s delay, miss rate
ID	Genotype	Laser_Off	3s Early	3s Mid	3s Late	6s Early	6s Mid	6s Late	12s Early	12s Mid	12s Late
'3074'	0	10	7.5	10	7.5	17.5	10	5	2.5	7.5	10
'362'	1	11.53846154	11.53846154	23.07692308	30.76923077	11.53846154	23.07692308	34.61538462	19.23076923	23.07692308	23.07692308
'367'	0	10.9375	6.25	12.5	12.5	12.5	12.5	9.375	6.25	12.5	18.75
'368'	1	11.45833333	8.333333333	2.083333333	6.25	10.41666667	2.083333333	2.083333333	12.5	6.25	6.25
'370'	1	13.75	27.5	12.5	17.5	17.5	22.5	20	30	15	10
'371'	1	4.166666667	6.25	8.333333333	6.25	2.083333333	6.25	8.333333333	6.25	6.25	10.41666667
'372'	1	7.5	5	12.5	12.5	12.5	10	7.5	2.5	5	7.5
'511'	1	5.208333333	6.25	8.333333333	6.25	14.58333333	10.41666667	4.166666667	10.41666667	4.166666667	10.41666667
'516'	1	7.291666667	8.333333333	4.166666667	12.5	14.58333333	6.25	2.083333333	16.66666667	6.25	10.41666667
'534'	0	8.333333333	14.58333333	14.58333333	6.25	10.41666667	10.41666667	6.25	8.333333333	10.41666667	6.25
'6878'	0	8.333333333	11.9047619	16.66666667	14.28571429	16.66666667	0	11.9047619	16.66666667	16.66666667	7.142857143
'7044'	0	10.71428571	14.28571429	11.9047619	14.28571429	14.28571429	9.523809524	4.761904762	21.42857143	14.28571429	4.761904762
'7045'	0	22.05882353	17.64705882	17.64705882	14.70588235	29.41176471	8.823529412	20.58823529	17.64705882	23.52941176	17.64705882
'7068'	0	7.608695652	10.86956522	8.695652174	6.52173913	8.695652174	0	10.86956522	6.52173913	8.695652174	10.86956522
'9773'	1	1.315789474	0	0	0	0	0	0	0	0	0
'9785'	1	16.25	12.5	10	17.5	20	22.5	10	20	12.5	22.5
20s delay, false alarm rate
ID	Genotype	Laser_Off	3s Early	3s Mid	3s Late	6s Early	6s Mid	6s Late	12s Early	12s Mid	12s Late
'3074'	0	12.5	20	25	27.5	22.5	15	25	17.5	25	22.5
'362'	1	5.769230769	3.846153846	3.846153846	7.692307692	3.846153846	11.53846154	3.846153846	3.846153846	7.692307692	11.53846154
'367'	0	10.9375	6.25	12.5	3.125	9.375	12.5	12.5	15.625	6.25	9.375
'368'	1	15.625	16.66666667	25	31.25	22.91666667	22.91666667	22.91666667	22.91666667	37.5	37.5
'370'	1	11.25	12.5	15	27.5	15	15	12.5	17.5	30	25
'371'	1	8.333333333	10.41666667	14.58333333	12.5	4.166666667	8.333333333	16.66666667	4.166666667	10.41666667	14.58333333
'372'	1	7.5	7.5	17.5	15	10	12.5	10	7.5	10	10
'511'	1	8.333333333	18.75	10.41666667	25	22.91666667	14.58333333	20.83333333	12.5	4.166666667	14.58333333
'516'	1	12.5	14.58333333	33.33333333	35.41666667	18.75	27.08333333	29.16666667	27.08333333	37.5	29.16666667
'534'	0	8.333333333	8.333333333	6.25	10.41666667	14.58333333	10.41666667	6.25	12.5	14.58333333	14.58333333
'6878'	0	14.28571429	14.28571429	14.28571429	19.04761905	16.66666667	23.80952381	7.142857143	33.33333333	9.523809524	21.42857143
'7044'	0	10.71428571	19.04761905	14.28571429	26.19047619	14.28571429	2.380952381	16.66666667	19.04761905	9.523809524	14.28571429
'7045'	0	4.411764706	11.76470588	11.76470588	14.70588235	17.64705882	8.823529412	2.941176471	5.882352941	11.76470588	8.823529412
'7068'	0	9.782608696	10.86956522	15.2173913	6.52173913	15.2173913	10.86956522	8.695652174	10.86956522	10.86956522	13.04347826
'9773'	1	15.78947368	15.78947368	21.05263158	28.94736842	26.31578947	34.21052632	23.68421053	28.94736842	34.21052632	39.47368421
'9785'	1	11.25	17.5	25	30	22.5	12.5	27.5	12.5	15	25
