# Supplementary material for: Active information maintenance in working memory by a sensory cortex
Source: eLife. 2019 Jun 24;8:e43191. doi: 10.7554/eLife.43191 (PMC6634975; doi:10.7554/eLife.43191)
Supplement: Figure 2—source data 2. [file elife-43191-fig2-data2.txt]

Figure 2-Source Data 2. Fixed optogenetic suppression, varied delay duration
Correct rate
ID	Genotype	5s_Off	5s_On	8s_Off	8s_On	12s_Off	12s_On	20s_Off	20s_On
'3074'	0	83	85	89	86	86	82	90	83
'362'	1	91.07142857	87.5	100	83.92857143	98.21428571	87.5	91.07142857	82.14285714
'367'	0	97.22222222	94.44444444	90.74074074	96.2962963	93.51851852	89.81481481	87.96296296	84.25925926
'368'	1	95.83333333	89.58333333	97.91666667	86.45833333	88.54166667	85.41666667	84.375	78.125
'370'	1	95.23809524	90.47619048	94.04761905	88.0952381	94.04761905	91.66666667	86.9047619	91.66666667
'371'	1	93	92	95	91	90	92	88	82
'372'	1	92.04545455	85.22727273	92.04545455	87.5	90.90909091	86.36363636	88.63636364	85.22727273
'511'	1	97.22222222	95.37037037	98.14814815	97.22222222	94.44444444	90.74074074	86.11111111	89.81481481
'516'	1	94.23076923	89.42307692	91.34615385	81.73076923	92.30769231	85.57692308	85.57692308	84.61538462
'534'	0	95.68965517	97.39130435	93.10344828	93.10344828	88.79310345	96.55172414	87.93103448	87.06896552
'6878'	0	90.74074074	91.66666667	91.58878505	88.88888889	89.81481481	87.96296296	76.85185185	81.48148148
'7044'	0	88.15789474	86.84210526	84.21052632	81.57894737	82.89473684	85.52631579	88.15789474	90.78947368
'7045'	0	84.7826087	90.2173913	86.81318681	86.95652174	91.30434783	85.86956522	82.60869565	86.95652174
'7068'	0	90	95	87.5	92.5	87.5	87.5	90	87.5
'9773'	1	95.45454545	93.18181818	89.77272727	96.59090909	100	89.77272727	94.31818182	93.18181818
'9785'	1	94	97	96	92	89	94	83	85
Miss rate
ID	Genotype	5s_Off	5s_On	8s_Off	8s_On	12s_Off	12s_On	20s_Off	20s_On
'3074'	0	12	16	8	14	8	18	12	22
'362'	1	7.142857143	25	0	21.42857143	3.571428571	25	17.85714286	21.42857143
'367'	0	0	5.555555556	5.555555556	5.555555556	3.703703704	3.703703704	12.96296296	12.96296296
'368'	1	2.083333333	10.41666667	4.166666667	10.41666667	12.5	16.66666667	29.16666667	27.08333333
'370'	1	4.761904762	14.28571429	4.761904762	19.04761905	2.380952381	9.523809524	19.04761905	11.9047619
'371'	1	2	4	6	4	10	6	10	8
'372'	1	15.90909091	22.72727273	13.63636364	20.45454545	11.36363636	22.72727273	20.45454545	27.27272727
'511'	1	1.851851852	3.703703704	1.851851852	0	5.555555556	3.703703704	24.07407407	5.555555556
'516'	1	3.846153846	5.769230769	7.692307692	15.38461538	3.846153846	13.46153846	19.23076923	13.46153846
'534'	0	0	1.754385965	0	3.448275862	6.896551724	1.724137931	15.51724138	15.51724138
'6878'	0	9.259259259	5.555555556	5.660377358	11.11111111	12.96296296	14.81481481	35.18518519	33.33333333
'7044'	0	13.15789474	15.78947368	18.42105263	28.94736842	26.31578947	21.05263158	23.68421053	18.42105263
'7045'	0	15.2173913	6.52173913	13.04347826	13.04347826	8.695652174	10.86956522	23.91304348	19.56521739
'7068'	0	15	5	0	5	5	10	15	10
'9773'	1	6.818181818	4.545454545	6.818181818	0	0	6.818181818	4.545454545	4.545454545
'9785'	1	6	2	6	4	10	4	26	20
False alarm rate
ID	Genotype	5s_Off	5s_On	8s_Off	8s_On	12s_Off	12s_On	20s_Off	20s_On
'3074'	0	22	14	14	14	20	18	8	12
'362'	1	10.71428571	0	0	10.71428571	0	0	0	14.28571429
'367'	0	5.555555556	5.555555556	12.96296296	1.851851852	9.259259259	16.66666667	11.11111111	18.51851852
'368'	1	6.25	10.41666667	0	16.66666667	10.41666667	12.5	2.083333333	16.66666667
'370'	1	4.761904762	4.761904762	7.142857143	4.761904762	9.523809524	7.142857143	7.142857143	4.761904762
'371'	1	12	12	4	14	10	10	14	28
'372'	1	0	6.818181818	2.272727273	4.545454545	6.818181818	4.545454545	2.272727273	2.272727273
'511'	1	3.703703704	5.555555556	1.851851852	5.555555556	5.555555556	14.81481481	3.703703704	14.81481481
'516'	1	7.692307692	15.38461538	9.615384615	21.15384615	11.53846154	15.38461538	9.615384615	17.30769231
'534'	0	8.620689655	3.448275862	13.79310345	10.34482759	15.51724138	5.172413793	8.620689655	10.34482759
'6878'	0	9.259259259	11.11111111	11.11111111	11.11111111	7.407407407	9.259259259	11.11111111	3.703703704
'7044'	0	10.52631579	10.52631579	13.15789474	7.894736842	7.894736842	7.894736842	0	0
'7045'	0	15.2173913	13.04347826	13.33333333	13.04347826	8.695652174	17.39130435	10.86956522	6.52173913
'7068'	0	5	5	25	10	20	15	5	15
'9773'	1	2.272727273	9.090909091	13.63636364	6.818181818	0	13.63636364	6.818181818	9.090909091
'9785'	1	6	4	2	12	12	8	8	10
