# Supplementary material for: Active information maintenance in working memory by a sensory cortex
Source: eLife. 2019 Jun 24;8:e43191. doi: 10.7554/eLife.43191 (PMC6634975; doi:10.7554/eLife.43191)
Supplement: Figure 2—source data 3. [file elife-43191-fig2-data3.txt]

Figure 2 Supplementary Table 1. Effect size and ANOVA statistics for optogenetics

Fixed 12s delay, varied optogenetic perturbation, correct rate
Effect size (Cohen's d)
	3s Early	3s Mid	3s Late	6s Early	6s Mid	6s Late	10s
Ctrl	0.36	0.42	0.68	0.48	0.54	0.02	0.52
ChR2	0.29	0.58	1.07	0.72	0.67	1.52	1.50
Mixed-between-within-ANOVA	

                                   SumSq       DF       MeanSq        F         pValue  
                                 __________    ___    __________    ______    __________

    (Intercept)                  1.1219e+06      1    1.1219e+06     11128    1.3863e-26
    Genotype                         165.68      1        165.68    1.6434       0.21613
    Error                            1814.7     18        100.82                        
    (Intercept):OptoCondition        252.36      7        36.051    5.6494    1.0913e-05
    Genotype:OptoCondition           171.99      7         24.57    3.8502    0.00079122
    Error(OptoCondition)             804.06    126        6.3814                        

Post-hoc paired-permutation test of 10000 repeats, Bonferroni adjusted p-value
	3s Early	3s Mid	3s Late	6s Early	6s Mid	6s Late	10s
Ctrl	1.413	1.014	0.178	0.276	0.359	6.471	0.834
ChR2	1.569	0.751	0.046	0.025	0.130	0.026	0.029

Fixed 12s delay, varied optogenetic perturbation, false alarm rate
Effect size (Cohen's d)
	3s Early	3s Mid	3s Late	6s Early	6s Mid	6s Late	10s
Ctrl	-0.40	-0.49	-0.46	-0.67	-0.52	-0.19	-0.56
ChR2	-0.08	-0.38	-1.13	-0.56	-0.45	-1.52	-1.66
Mixed-between-within-ANOVA	

                                 SumSq     DF     MeanSq       F         pValue  
                                 ______    ___    ______    _______    __________

    (Intercept)                   36981      1     36981     134.42    8.7652e-10
    Genotype                     29.439      1    29.439    0.10701       0.74735
    Error                        4952.1     18    275.12                         
    (Intercept):OptoCondition    627.56      7    89.651     7.0342    4.4305e-07
    Genotype:OptoCondition       472.71      7    67.531     5.2986    2.4952e-05
    Error(OptoCondition)         1605.9    126    12.745                         

Post-hoc paired-permutation test of 10000 repeats, Bonferroni adjusted p-value
	3s Early	3s Mid	3s Late	6s Early	6s Mid	6s Late	10s
Ctrl	0.699	0.603	0.337	0.068	0.311	2.806	0.223
ChR2	4.997	1.000	0.080	0.235	1.450	0.051	0.021

Fixed 12s delay, varied optogenetic perturbation, miss rate
Effect size (Cohen's d)
	3s Early	3s Mid	3s Late	6s Early	6s Mid	6s Late	10s
Ctrl	-0.03	0.02	-0.20	0.12	-0.10	0.14	0.00
ChR2	-0.24	-0.28	-0.08	-0.22	-0.32	-0.30	-0.55
Mixed-between-within-ANOVA	

                                 SumSq     DF     MeanSq       F         pValue  
                                 ______    ___    ______    _______    __________

    (Intercept)                   42602      1     42602     99.508    9.2762e-09
    Genotype                     412.81      1    412.81    0.96423       0.33914
    Error                        7706.2     18    428.12                         
    (Intercept):OptoCondition    83.909      7    11.987    0.84111       0.55531
    Genotype:OptoCondition       125.79      7     17.97     1.2609       0.27505
    Error(OptoCondition)         1795.7    126    14.251                         

Post-hoc paired-permutation test of 10000 repeats, Bonferroni adjusted p-value
	3s Early	3s Mid	3s Late	6s Early	6s Mid	6s Late	10s
Ctrl	6.080	5.599	3.434	3.470	3.198	2.358	6.894
ChR2	2.003	1.611	5.245	1.947	0.890	1.168	0.118

Effect of laser duration and laser-offset-test-onset interval, 12s delay, correct rate
Repeated-measure ANOVA	

                                       SumSq       DF      MeanSq        F         pValue  
                                     __________    __    __________    ______    __________

    (Intercept)                       4.307e+05    1      4.307e+05    4603.5    2.4782e-12
    Error                                748.48    8          93.56                        
    (Intercept):Duration               3.53e+05    1       3.53e+05    4185.9    3.6229e-12
    Error(Duration)                      674.64    8         84.329                        
    (Intercept):Interval             2.8852e+05    1     2.8852e+05    4685.5    2.3096e-12
    Error(Interval)                      492.62    8         61.577                        
    (Intercept):Duration:Interval    3.2191e+05    1     3.2191e+05    4763.8    2.1616e-12
    Error(Duration:Interval)             540.59    8         67.574                        


Effect of laser duration and laser-offset-test-onset interval, 12s delay, false alarm rate
Repeated-measure ANOVA	

                                     SumSq     DF    MeanSq      F         pValue  
                                     ______    __    ______    ______    __________

    (Intercept)                       16788    1      16788    83.489    1.6578e-05
    Error                            1608.7    8     201.08                        
    (Intercept):Duration              15402    1      15402     99.58    8.6227e-06
    Error(Duration)                  1237.4    8     154.67                        
    (Intercept):Interval             8169.7    1     8169.7    60.212    5.4355e-05
    Error(Interval)                  1085.5    8     135.68                        
    (Intercept):Duration:Interval     10133    1      10133    68.687    3.3831e-05
    Error(Duration:Interval)         1180.2    8     147.53                        


Effect of laser duration and laser-offset-test-onset interval, 12s delay, miss rate
Repeated-measure ANOVA	

                                     SumSq     DF    MeanSq      F         pValue  
                                     ______    __    ______    ______    __________

    (Intercept)                       21118    1      21118    48.545    0.00011637
    Error                            3480.2    8     435.02                        
    (Intercept):Duration              18439    1      18439    48.454    0.00011713
    Error(Duration)                  3044.4    8     380.55                        
    (Intercept):Interval              13417    1      13417    48.505    0.00011671
    Error(Interval)                  2212.9    8     276.61                        
    (Intercept):Duration:Interval     15383    1      15383    49.959    0.00010526
    Error(Duration:Interval)         2463.4    8     307.92                        


Fixed 20s delay, varied optogenetic perturbation, correct rate
Effect size (Cohen's d)
	3s Early	3s Mid	3s Late	6s Early	6s Mid	6s Late	12s Early	12s Mid	12s Late
Ctrl	0.67	1.47	0.61	1.45	-0.41	-0.03	0.71	0.93	1.07
ChR2	0.43	1.34	2.01	0.92	1.42	1.41	0.87	0.95	1.83
Mixed-between-within-ANOVA	

                                   SumSq       DF       MeanSq         F         pValue  
                                 __________    ___    __________    _______    __________

    (Intercept)                  1.1831e+06      1    1.1831e+06      11462    8.4284e-22
    Gene                             99.128      1        99.128    0.96031       0.34374
    Error                            1445.1     14        103.22                         
    (Intercept):OptoCondition        392.53      9        43.615     4.2871    7.1013e-05
    Gene:OptoCondition               244.91      9        27.212     2.6748     0.0070858
    Error(OptoCondition)             1281.8    126        10.173                         

Post-hoc paired-permutation test of 10000 repeats, Bonferroni adjusted p-value
	3s Early	3s Mid	3s Late	6s Early	6s Mid	6s Late	12s Early	12s Mid	12s Late
Ctrl	2.066	0.125	1.984	0.304	3.794	8.433	2.785	0.499	0.564
ChR2	1.800	0.061	0.025	0.292	0.097	0.075	0.254	0.443	0.034

Fixed 20s delay, varied optogenetic perturbation, false alarm rate
Effect size (Cohen's d)
	3s Early	3s Mid	3s Late	6s Early	6s Mid	6s Late	12s Early	12s Mid	12s Late
Ctrl	-0.65	-0.89	-0.74	-1.57	-0.36	-0.20	-0.96	-0.49	-1.08
ChR2	-0.55	-1.15	-1.80	-0.86	-1.06	-1.21	-0.63	-0.99	-1.50
Mixed-between-within-ANOVA	

                                 SumSq     DF     MeanSq      F         pValue  
                                 ______    ___    ______    ______    __________

    (Intercept)                   38498      1     38498    93.008    1.4607e-07
    Gene                         689.74      1    689.74    1.6664       0.21766
    Error                        5794.9     14    413.92                        
    (Intercept):OptoCondition    989.89      9    109.99    4.2232    8.5281e-05
    Gene:OptoCondition           521.37      9     57.93    2.2244      0.024474
    Error(OptoCondition)         3281.5    126    26.043                        

Post-hoc paired-permutation test of 10000 repeats, Bonferroni adjusted p-value
	3s Early	3s Mid	3s Late	6s Early	6s Mid	6s Late	12s Early	12s Mid	12s Late
Ctrl	1.127	0.585	1.593	0.292	3.670	6.152	0.139	3.212	0.149
ChR2	0.599	0.060	0.039	0.280	0.000	0.104	0.616	0.246	0.034

Fixed 20s delay, varied optogenetic perturbation, miss rate
Effect size (Cohen's d)
	3s Early	3s Mid	3s Late	6s Early	6s Mid	6s Late	12s Early	12s Mid	12s Late
Ctrl	-0.16	-0.47	0.06	-0.75	0.75	0.25	-0.03	-0.43	0.07
ChR2	-0.12	-0.05	-0.47	-0.47	-0.38	-0.13	-0.58	-0.00	-0.39
Mixed-between-within-ANOVA	

                                 SumSq     DF     MeanSq       F         pValue  
                                 ______    ___    ______    _______    __________

    (Intercept)                   19132      1     19132     60.055    1.9792e-06
    Gene                         40.326      1    40.326    0.12658       0.72731
    Error                        4460.1     14    318.58                         
    (Intercept):OptoCondition    211.08      9    23.454     1.2032       0.29882
    Gene:OptoCondition           311.79      9    34.643     1.7772      0.078832
    Error(OptoCondition)         2456.2    126    19.494                         

Post-hoc paired-permutation test of 10000 repeats, Bonferroni adjusted p-value
	3s Early	3s Mid	3s Late	6s Early	6s Mid	6s Late	12s Early	12s Mid	12s Late
Ctrl	6.341	2.509	8.012	0.132	1.912	3.383	8.708	0.820	7.621
ChR2	7.679	8.109	1.240	0.637	1.992	7.352	0.620	9.000	2.015

Effect of laser duration and laser-offset-test-onset interval, 20s delay, correct rate
Repeated-measure ANOVA	

                                       SumSq       DF      MeanSq        F         pValue  
                                     __________    __    __________    ______    __________

    (Intercept)                      5.9059e+05    1     5.9059e+05      4388    3.0011e-12
    Error                                1076.7    8         134.59                        
    (Intercept):Duration             4.5673e+05    1     4.5673e+05    3350.7     8.809e-12
    Error(Duration)                      1090.5    8         136.31                        
    (Intercept):Interval             4.2852e+05    1     4.2852e+05    3978.6    4.4379e-12
    Error(Interval)                      861.66    8         107.71                        
    (Intercept):Duration:Interval    3.2729e+05    1     3.2729e+05    2778.2    1.8606e-11
    Error(Duration:Interval)             942.44    8         117.81                        


Effect of laser duration and laser-offset-test-onset interval, 20s delay, false alarm rate
Repeated-measure ANOVA	

                                     SumSq     DF    MeanSq      F         pValue  
                                     ______    __    ______    ______    __________

    (Intercept)                       27743    1      27743    47.212    0.00012822
    Error                            4701.1    8     587.64                        
    (Intercept):Duration              22379    1      22379    38.946     0.0002482
    Error(Duration)                  4596.9    8     574.61                        
    (Intercept):Interval              16046    1      16046    44.851    0.00015317
    Error(Interval)                  2862.1    8     357.76                        
    (Intercept):Duration:Interval     13111    1      13111    34.441    0.00037479
    Error(Duration:Interval)         3045.5    8     380.69                        


Effect of laser duration and laser-offset-test-onset interval, 20s delay, miss rate
Repeated-measure ANOVA	

                                     SumSq     DF    MeanSq      F        pValue  
                                     ______    __    ______    ______    _________

    (Intercept)                      9299.7    1     9299.7    20.615    0.0018983
    Error                              3609    8     451.12                       
    (Intercept):Duration             7432.7    1     7432.7    21.001    0.0017956
    Error(Duration)                  2831.3    8     353.92                       
    (Intercept):Interval             6540.7    1     6540.7    22.061    0.0015476
    Error(Interval)                  2371.8    8     296.48                       
    (Intercept):Duration:Interval      5464    1       5464    21.373    0.0017033
    Error(Duration:Interval)         2045.2    8     255.65                       


Fixed 3s late delay laser, varied delay duration, correct rate
Effect size (Cohen's d)
	5s Delay	8s Delay	12s Delay	20s Delay
Ctrl	-0.32	0.12	0.42	0.94
ChR2	1.06	1.21	1.92	2.26
Mixed-between-within-ANOVA	

                                 SumSq       DF      MeanSq        F         pValue  
                               __________    __    __________    ______    __________

    (Intercept)                1.0114e+06     1    1.0114e+06     20777    1.3154e-23
    Gene                           140.92     1        140.92    2.8949       0.11096
    Error                          681.52    14         48.68                        
    (Intercept):Delay          7.9097e+05     1    7.9097e+05     21875    9.1732e-24
    Gene:Delay                     81.475     1        81.475    2.2533       0.15554
    Error(Delay)                   506.21    14        36.158                        
    (Intercept):Laser              88.463     1        88.463    5.3516      0.036415
    Gene:Laser                     113.72     1        113.72    6.8798      0.020061
    Error(Laser)                   231.42    14         16.53                        
    (Intercept):Delay:Laser        66.548     1        66.548    4.1651      0.060587
    Gene:Delay:Laser               58.842     1        58.842    3.6828      0.075594
    Error(Delay:Laser)             223.68    14        15.977                        

Post-hoc paired-permutation test of 10000 repeats, Bonferroni adjusted p-value
	5s Delay	8s Delay	12s Delay	20s Delay
Ctrl	0.223	0.878	0.747	0.856
ChR2	0.025	0.038	0.064	0.284

Fixed 3s late delay laser, varied delay duration, false alarm rate
Effect size (Cohen's d)
	5s Delay	8s Delay	12s Delay	20s Delay
Ctrl	0.37	0.22	-0.34	0.23
ChR2	-0.38	-0.96	-0.80	-1.17
Mixed-between-within-ANOVA	

                               SumSq     DF    MeanSq      F         pValue  
                               ______    __    ______    ______    __________

    (Intercept)                 11312     1     11312    147.68    7.9536e-09
    Gene                       249.61     1    249.61    3.2587      0.092591
    Error                      1072.4    14    76.599                        
    (Intercept):Delay          9169.2     1    9169.2    121.23    2.7998e-08
    Gene:Delay                 94.956     1    94.956    1.2555       0.28136
    Error(Delay)               1058.9    14    75.634                        
    (Intercept):Laser          69.545     1    69.545    4.1992      0.059666
    Gene:Laser                 245.86     1    245.86    14.845     0.0017573
    Error(Laser)               231.86    14    16.561                        
    (Intercept):Delay:Laser     136.6     1     136.6    6.9726      0.019383
    Gene:Delay:Laser           182.15     1    182.15    9.2979     0.0086627
    Error(Delay:Laser)         274.27    14    19.591                        

Post-hoc paired-permutation test of 10000 repeats, Bonferroni adjusted p-value
	5s Delay	8s Delay	12s Delay	20s Delay
Ctrl	0.258	0.062	0.937	0.528
ChR2	0.393	0.039	0.365	0.022

Fixed 3s late delay laser, varied delay duration, miss rate
Effect size (Cohen's d)
	5s Delay	8s Delay	12s Delay	20s Delay
Ctrl	0.20	-0.30	-0.32	-1.35
ChR2	-0.68	-0.71	-0.99	-1.42
Mixed-between-within-ANOVA	

                               SumSq     DF    MeanSq       F         pValue  
                               ______    __    ______    _______    __________

    (Intercept)                 16191     1     16191      74.67    5.5198e-07
    Gene                       62.992     1    62.992    0.29051       0.59836
    Error                      3035.7    14    216.83                         
    (Intercept):Delay           17741     1     17741      90.86    1.6857e-07
    Gene:Delay                 68.964     1    68.964    0.35319        0.5618
    Error(Delay)               2733.7    14    195.26                         
    (Intercept):Laser          109.72     1    109.72     1.8168        0.1991
    Gene:Laser                 31.868     1    31.868    0.52767       0.47956
    Error(Laser)               845.52    14    60.395                         
    (Intercept):Delay:Laser     21.44     1     21.44    0.44223       0.51686
    Gene:Delay:Laser           3.3962     1    3.3962    0.07005       0.79512
    Error(Delay:Laser)         678.76    14    48.483                         

Post-hoc paired-permutation test of 10000 repeats, Bonferroni adjusted p-value
	5s Delay	8s Delay	12s Delay	20s Delay
Ctrl	0.610	0.060	0.619	0.687
ChR2	0.083	0.148	0.092	0.191
