# Supplementary material for: Active information maintenance in working memory by a sensory cortex
Source: eLife. 2019 Jun 24;8:e43191. doi: 10.7554/eLife.43191 (PMC6634975; doi:10.7554/eLife.43191)
Supplement: Figure 3—source data 1. [file elife-43191-fig3-data1.txt]

Figure 3-Source Data 1. The optogenetic suppression effects were not due to impaired sensory perception.
3s baseline laser, 5s delay, correct rate
ID	Genotype	Laser_On	Laser_off
'32'	FALSE	86.23853211	90.90909091
'33'	TRUE	90.53254438	84.11764706
'37'	FALSE	87.5432526	91.72413793
'38'	TRUE	86.86440678	88.60759494
'40'	FALSE	96.15384615	86.07594937
'41'	TRUE	85.39325843	84.3575419
'64'	FALSE	90.37037037	88.23529412
'65'	FALSE	83.04347826	86.58008658
'66'	TRUE	86.57718121	88.29431438
'67'	TRUE	90.54054054	88
'700'	FALSE	98.52941176	95.62043796
'701'	TRUE	74.57627119	81.66666667
'702'	FALSE	77.35849057	85.18518519
'703'	TRUE	91.4893617	88.42105263
'704'	TRUE	96.77419355	94.87179487
'76'	TRUE	71.69811321	77.77777778
'77'	FALSE	84.87394958	87.5
'78'	TRUE	88.26530612	94.41624365
'79'	FALSE	83.33333333	86.61417323
'81'	TRUE	79.70660147	85.88807786
'82'	FALSE	90.42316258	85.87196468
'83'	TRUE	79.50819672	84.55284553
'V46'	FALSE	93.2885906	92
'V48'	FALSE	92.61744966	87.33333333
'V49'	TRUE	87.91946309	86.66666667
'V50'	TRUE	99.32885906	96.75324675
'V51'	FALSE	98.65771812	98.69281046
'V55'	FALSE	92.56756757	91.55844156
'V58'	TRUE	97.98657718	96.15384615
'V59'	TRUE	96.6442953	96.07843137
'V61'	FALSE	88.59060403	88.23529412
'V62'	TRUE	91.94630872	90.8496732
'V63'	FALSE	93.95973154	91.33333333
6s or 10s baseline laser, 12s delay, correct rate
ID	Genotype	Laser_Off	Laser_6s	Laser_10s
'3074'	0	82.8125	78.125	81.25
'362'	1	85.71428571	87.14285714	85.71428571
'366'	0	84.55882353	80.88235294	83.82352941
'367'	0	84.57446809	81.91489362	81.38297872
'368'	1	85.97560976	87.80487805	81.70731707
'370'	1	85.71428571	86.42857143	86.42857143
'371'	1	82.85714286	82.14285714	84.28571429
'372'	1	83.97435897	83.97435897	85.8974359
'511'	1	82.29166667	80.20833333	80.20833333
'513'	0	87.23404255	86.17021277	88.29787234
'516'	1	89.0625	84.375	87.5
'534'	0	85.9375	86.97916667	88.02083333
'6872'	0	86.45833333	83.33333333	86.45833333
'6878'	0	89.67391304	86.41304348	88.04347826
'6881'	0	91.66666667	86.97916667	86.45833333
'7044'	0	89.36170213	93.61702128	90.42553191
'7045'	0	85.71428571	82.14285714	83.03571429
'7068'	0	83.82352941	80.88235294	83.82352941
'9773'	1	93.75	94.79166667	90.625
'9785'	1	87.5	89.0625	88.02083333
Go/No-go control, correct rate
ID	Genotype	Laser_On	Laser_off
'101'	TRUE	94.19014085	95.3549518
'102'	TRUE	93.05993691	92.78242678
'103'	FALSE	91.03773585	92.48826291
'106'	TRUE	96.89234184	96.01769912
'107'	TRUE	91.12008073	93.66197183
'108'	FALSE	95.51192146	94.83240223
'32'	FALSE	95.63636364	95.04830918
'33'	TRUE	91.39240506	92.45283019
'37'	FALSE	92.26190476	95.26627219
'38'	TRUE	92.12598425	90.69767442
'40'	FALSE	85.64102564	90.86294416
'41'	TRUE	79.33884298	82.92682927
'64'	FALSE	90.25974026	94.83870968
'65'	FALSE	91.61490683	88.54489164
'66'	TRUE	92.01388889	92.73984443
'67'	TRUE	90.25974026	90.32258065
'76'	TRUE	91.97860963	96
'77'	FALSE	92.53731343	90.59405941
'78'	TRUE	93.19371728	91.40625
'V1'	TRUE	96.98492462	99.5
'V11'	FALSE	98.49246231	98.5
'V12'	FALSE	94.47236181	96
'V13'	FALSE	96.98492462	98.5
'V14'	TRUE	94.97487437	93.5
'V15'	TRUE	93.46733668	96
'V2'	FALSE	94.47236181	93
'V3'	FALSE	88.82352941	89.47368421
'V4'	FALSE	90.45226131	92
'V7'	TRUE	98.49246231	99
'V9'	TRUE	96	95.45454545
Non-match-to-sample without delay control, correct rate
ID	Genotype	Laser_On	Laser_off
'33'	TRUE	94.80519481	96.98275862
'37'	FALSE	82.87037037	84.40366972
'38'	TRUE	83.24324324	83.33333333
'40'	FALSE	78.78787879	82
'64'	FALSE	96.92832765	94.89795918
'65'	FALSE	89.23611111	90.31141869
'66'	TRUE	89.1025641	80.50314465
'67'	TRUE	87.16216216	88.88888889
'700'	FALSE	91.86440678	93.91891892
'701'	TRUE	83.73493976	88.69047619
'702'	FALSE	77.44680851	81.77966102
'703'	TRUE	89.71631206	97.52650177
'707'	FALSE	90.99099099	90.13452915
'76'	TRUE	85.32423208	96.2585034
'77'	FALSE	93.93939394	95.97315436
'78'	TRUE	99.62825279	98.51851852
'V1'	TRUE	84.24242424	85.54216867
'V11'	FALSE	91.84782609	88.10810811
'V12'	FALSE	95.9798995	94
'V13'	FALSE	88.06818182	89.26553672
'V14'	TRUE	91.27906977	93.6416185
'V15'	TRUE	90.45226131	88
'V2'	FALSE	95.9798995	95.5
'V3'	FALSE	90.05235602	89.58333333
'V4'	FALSE	94.47236181	91.5
'V7'	TRUE	95.47738693	94.5
'V9'	TRUE	89.22155689	88.69047619
