# Supplementary material for: Active information maintenance in working memory by a sensory cortex
Source: eLife. 2019 Jun 24;8:e43191. doi: 10.7554/eLife.43191 (PMC6634975; doi:10.7554/eLife.43191)
Supplement: Figure 3—source data 2. [file elife-43191-fig3-data2.txt]

Figure 3-Source Data 2. Effect size and ANOVA statistics for optogenetics

DNMS baseline control, 5s delay, 3s laser, correct rate
Effect size (Cohen's d), ChR2	-0.101	
Effect size (Cohen's d), control	0.051
Mixed-between-within-ANOVA	

 
 
     Source                          SSq        df       MSq         F         p        
-------------------------------------------------------------------------------------
     Between-subjects factor      31.814         1    31.814     0.502 0.4840336
     Between-subjects error     1965.651        31    63.408
     Within-subjects factor        0.778         1     0.778     0.086 0.7718794
     Within x between int.         3.677         1     3.677     0.404 0.5296218
     Within-subjects error       282.017        31     9.097
 
 


DNMS baseline control, 12s delay, 6s, 10s laser, correct rate
Effect size (Cohen's d), ChR2	-0.026, -0.214	
Effect size (Cohen's d), control	-0.619, -0.339
Mixed-between-within-ANOVA	

 
 
                                   SumSq      DF     MeanSq         F         pValue  
                                 _________    __    _________    _______    __________  
    (Intercept)                  4.368e+05     1    4.368e+05      13673    2.1784e-27
    Genotype                        4.9958     1       4.9958    0.15638       0.6971
    Error                           575.04    18       31.947                         
    (Intercept):OptoCondition       14.249     2       7.1244     2.5329      0.093497
    Genotype:OptoCondition          13.147     2       6.5736     2.3371        0.1111
    Error(OptoCondition)            101.26    36       2.8128                         

 


Go-Nogo control, correct rate
Effect size (Cohen's d), ChR2	-0.188	
Effect size (Cohen's d), control	-0.256
Mixed-between-within-ANOVA	

 
 
     Source                          SSq        df       MSq         F         p        
-------------------------------------------------------------------------------------
     Between-subjects factor       0.096         1     0.096     0.004 0.9519419
     Between-subjects error      724.744        28    25.884
     Within-subjects factor        9.678         1     9.678     4.382 0.0455015
     Within x between int.         0.018         1     0.018     0.008 0.9296012
     Within-subjects error        61.844        28     2.209
 
 


NMSWD control, correct rate
Effect size (Cohen's d), ChR2	-0.252	
Effect size (Cohen's d), control	-0.038
Mixed-between-within-ANOVA	

 
 
     Source                          SSq        df       MSq         F         p        
-------------------------------------------------------------------------------------
     Between-subjects factor       0.424         1     0.424     0.008 0.9291046
     Between-subjects error     1313.845        25    52.554
     Within-subjects factor        8.292         1     8.292     1.177 0.2883744
     Within x between int.         4.477         1     4.477     0.635 0.4328906
     Within-subjects error       176.158        25     7.046
 
 
