# Supplementary material for: Active information maintenance in working memory by a sensory cortex
Source: eLife. 2019 Jun 24;8:e43191. doi: 10.7554/eLife.43191 (PMC6634975; doi:10.7554/eLife.43191)
Supplement: Figure 3—source data 3. [file elife-43191-fig3-data3.txt]

Figure 3-Source Data 3. General linear model coefficients
	Estimate	S.E.	T stat	p-value
Intercept (Constant)	94.06114	0.946678	99.35919	6.92E-89
Match	-5.60765	0.839358	-6.68088	2.43E-09
Delay duration	-0.21587	0.066869	-3.2282	0.001778
Laser x Genotype x Memory decay x Perturb delay	-0.35166	0.077866	-4.51622	2.04E-05
