# Supplementary material for: Active information maintenance in working memory by a sensory cortex
Source: eLife. 2019 Jun 24;8:e43191. doi: 10.7554/eLife.43191 (PMC6634975; doi:10.7554/eLife.43191)
Supplement: Figure 3—source data 4. [file elife-43191-fig3-data4.txt]

Figure 3-Source Data 4. Task parameter combinations and general linear model fit
exp(t) = 50 - exp( -t / tau ) * 50; tau = 21.37
#	Sample	Test	Match	Delay(s)	Gene	Laser	Perturb timing		Avg corr. rate	Model expression	Model prediction
1	'S1'	'S2'	'Non-match'	0.2	'Ctrl'	'Laser-off'	'-'	'Perturb baseline'	94.09	'94.1 - 5.6 * 0 - 0.2 * exp(0.2/tau) - 0.4 * 0 * 0 * exp(0.2/tau) * 0'	93.96
2	'S1'	'S2'	'Non-match'	0.2	'ChR2'	'Laser-off'	'-'	'Perturb baseline'	96.46	'94.1 - 5.6 * 0 - 0.2 * exp(0.2/tau) - 0.4 * 1 * 0 * exp(0.2/tau) * 0'	93.96
3	'S1'	'S2'	'Non-match'	0.2	'Ctrl'	'Laser-on'	'-'	'Perturb baseline'	94.66	'94.1 - 5.6 * 0 - 0.2 * exp(0.2/tau) - 0.4 * 0 * 1 * exp(0.2/tau) * 0'	93.96
4	'S1'	'S2'	'Non-match'	0.2	'ChR2'	'Laser-on'	'-'	'Perturb baseline'	93.06	'94.1 - 5.6 * 0 - 0.2 * exp(0.2/tau) - 0.4 * 1 * 1 * exp(0.2/tau) * 0'	93.96
5	'S2'	'S1'	'Non-match'	0.2	'Ctrl'	'Laser-off'	'-'	'Perturb baseline'	94.49	'94.1 - 5.6 * 0 - 0.2 * exp(0.2/tau) - 0.4 * 0 * 0 * exp(0.2/tau) * 0'	93.96
6	'S2'	'S1'	'Non-match'	0.2	'ChR2'	'Laser-off'	'-'	'Perturb baseline'	95.42	'94.1 - 5.6 * 0 - 0.2 * exp(0.2/tau) - 0.4 * 1 * 0 * exp(0.2/tau) * 0'	93.96
7	'S2'	'S1'	'Non-match'	0.2	'Ctrl'	'Laser-on'	'-'	'Perturb baseline'	93.55	'94.1 - 5.6 * 0 - 0.2 * exp(0.2/tau) - 0.4 * 0 * 1 * exp(0.2/tau) * 0'	93.96
8	'S2'	'S1'	'Non-match'	0.2	'ChR2'	'Laser-on'	'-'	'Perturb baseline'	93.72	'94.1 - 5.6 * 0 - 0.2 * exp(0.2/tau) - 0.4 * 1 * 1 * exp(0.2/tau) * 0'	93.96
9	'S1'	'S2'	'Non-match'	5	'Ctrl'	'Laser-off'	'-'	'-'	86.01	'94.1 - 5.6 * 0 - 0.2 * exp(5.0/tau) - 0.4 * 0 * 0 * exp(5.0/tau) * 0'	91.81
10	'S1'	'S2'	'Non-match'	5	'Ctrl'	'Laser-off'	'-'	'Perturb baseline'	89.04	'94.1 - 5.6 * 0 - 0.2 * exp(5.0/tau) - 0.4 * 0 * 0 * exp(5.0/tau) * 0'	91.81
11	'S1'	'S2'	'Non-match'	5	'Ctrl'	'Laser-off'	'Perturb delay'	'-'	89.89	'94.1 - 5.6 * 0 - 0.2 * exp(5.0/tau) - 0.4 * 0 * 0 * exp(5.0/tau) * 1'	91.81
12	'S1'	'S2'	'Non-match'	5	'ChR2'	'Laser-off'	'-'	'-'	94.31	'94.1 - 5.6 * 0 - 0.2 * exp(5.0/tau) - 0.4 * 1 * 0 * exp(5.0/tau) * 0'	91.81
13	'S1'	'S2'	'Non-match'	5	'ChR2'	'Laser-off'	'-'	'Perturb baseline'	87.59	'94.1 - 5.6 * 0 - 0.2 * exp(5.0/tau) - 0.4 * 1 * 0 * exp(5.0/tau) * 0'	91.81
14	'S1'	'S2'	'Non-match'	5	'ChR2'	'Laser-off'	'Perturb delay'	'-'	93.36	'94.1 - 5.6 * 0 - 0.2 * exp(5.0/tau) - 0.4 * 1 * 0 * exp(5.0/tau) * 1'	91.81
15	'S1'	'S2'	'Non-match'	5	'Ctrl'	'Laser-on'	'-'	'Perturb baseline'	89.34	'94.1 - 5.6 * 0 - 0.2 * exp(5.0/tau) - 0.4 * 0 * 1 * exp(5.0/tau) * 0'	91.81
16	'S1'	'S2'	'Non-match'	5	'Ctrl'	'Laser-on'	'Perturb delay'	'-'	91.09	'94.1 - 5.6 * 0 - 0.2 * exp(5.0/tau) - 0.4 * 0 * 1 * exp(5.0/tau) * 1'	91.81
17	'S1'	'S2'	'Non-match'	5	'ChR2'	'Laser-on'	'-'	'Perturb baseline'	89.41	'94.1 - 5.6 * 0 - 0.2 * exp(5.0/tau) - 0.4 * 1 * 1 * exp(5.0/tau) * 0'	91.81
18	'S2'	'S1'	'Non-match'	5	'Ctrl'	'Laser-off'	'-'	'-'	92.04	'94.1 - 5.6 * 0 - 0.2 * exp(5.0/tau) - 0.4 * 0 * 0 * exp(5.0/tau) * 0'	91.81
19	'S2'	'S1'	'Non-match'	5	'Ctrl'	'Laser-off'	'-'	'Perturb baseline'	90.41	'94.1 - 5.6 * 0 - 0.2 * exp(5.0/tau) - 0.4 * 0 * 0 * exp(5.0/tau) * 0'	91.81
20	'S2'	'S1'	'Non-match'	5	'Ctrl'	'Laser-off'	'Perturb delay'	'-'	92.48	'94.1 - 5.6 * 0 - 0.2 * exp(5.0/tau) - 0.4 * 0 * 0 * exp(5.0/tau) * 1'	91.81
21	'S2'	'S1'	'Non-match'	5	'ChR2'	'Laser-off'	'-'	'-'	93.85	'94.1 - 5.6 * 0 - 0.2 * exp(5.0/tau) - 0.4 * 1 * 0 * exp(5.0/tau) * 0'	91.81
22	'S2'	'S1'	'Non-match'	5	'ChR2'	'Laser-off'	'-'	'Perturb baseline'	92.67	'94.1 - 5.6 * 0 - 0.2 * exp(5.0/tau) - 0.4 * 1 * 0 * exp(5.0/tau) * 0'	91.81
23	'S2'	'S1'	'Non-match'	5	'ChR2'	'Laser-off'	'Perturb delay'	'-'	94.65	'94.1 - 5.6 * 0 - 0.2 * exp(5.0/tau) - 0.4 * 1 * 0 * exp(5.0/tau) * 1'	91.81
24	'S2'	'S1'	'Non-match'	5	'Ctrl'	'Laser-on'	'-'	'Perturb baseline'	89.81	'94.1 - 5.6 * 0 - 0.2 * exp(5.0/tau) - 0.4 * 0 * 1 * exp(5.0/tau) * 0'	91.81
25	'S2'	'S1'	'Non-match'	5	'Ctrl'	'Laser-on'	'Perturb delay'	'-'	91.15	'94.1 - 5.6 * 0 - 0.2 * exp(5.0/tau) - 0.4 * 0 * 1 * exp(5.0/tau) * 1'	91.81
26	'S2'	'S1'	'Non-match'	5	'ChR2'	'Laser-on'	'-'	'Perturb baseline'	90.88	'94.1 - 5.6 * 0 - 0.2 * exp(5.0/tau) - 0.4 * 1 * 1 * exp(5.0/tau) * 0'	91.81
27	'S1'	'S2'	'Non-match'	8	'Ctrl'	'Laser-off'	'Perturb delay'	'-'	86.51	'94.1 - 5.6 * 0 - 0.2 * exp(8.0/tau) - 0.4 * 0 * 0 * exp(8.0/tau) * 1'	90.69
28	'S1'	'S2'	'Non-match'	8	'ChR2'	'Laser-off'	'Perturb delay'	'-'	90.19	'94.1 - 5.6 * 0 - 0.2 * exp(8.0/tau) - 0.4 * 1 * 0 * exp(8.0/tau) * 1'	90.69
29	'S1'	'S2'	'Non-match'	8	'Ctrl'	'Laser-on'	'Perturb delay'	'-'	86.12	'94.1 - 5.6 * 0 - 0.2 * exp(8.0/tau) - 0.4 * 0 * 1 * exp(8.0/tau) * 1'	90.69
30	'S2'	'S1'	'Non-match'	8	'Ctrl'	'Laser-off'	'Perturb delay'	'-'	87	'94.1 - 5.6 * 0 - 0.2 * exp(8.0/tau) - 0.4 * 0 * 0 * exp(8.0/tau) * 1'	90.69
31	'S2'	'S1'	'Non-match'	8	'ChR2'	'Laser-off'	'Perturb delay'	'-'	89.69	'94.1 - 5.6 * 0 - 0.2 * exp(8.0/tau) - 0.4 * 1 * 0 * exp(8.0/tau) * 1'	90.69
32	'S2'	'S1'	'Non-match'	8	'Ctrl'	'Laser-on'	'Perturb delay'	'-'	87.96	'94.1 - 5.6 * 0 - 0.2 * exp(8.0/tau) - 0.4 * 0 * 1 * exp(8.0/tau) * 1'	90.69
33	'S1'	'S2'	'Non-match'	12	'Ctrl'	'Laser-off'	'Perturb delay'	'-'	90.07	'94.1 - 5.6 * 0 - 0.2 * exp(12.0/tau) - 0.4 * 0 * 0 * exp(12.0/tau) * 1'	89.42
34	'S1'	'S2'	'Non-match'	12	'ChR2'	'Laser-off'	'Perturb delay'	'-'	79.69	'94.1 - 5.6 * 0 - 0.2 * exp(12.0/tau) - 0.4 * 1 * 0 * exp(12.0/tau) * 1'	89.42
35	'S1'	'S2'	'Non-match'	12	'Ctrl'	'Laser-on'	'Perturb delay'	'-'	85.43	'94.1 - 5.6 * 0 - 0.2 * exp(12.0/tau) - 0.4 * 0 * 1 * exp(12.0/tau) * 1'	89.42
36	'S2'	'S1'	'Non-match'	12	'Ctrl'	'Laser-off'	'Perturb delay'	'-'	91.32	'94.1 - 5.6 * 0 - 0.2 * exp(12.0/tau) - 0.4 * 0 * 0 * exp(12.0/tau) * 1'	89.42
37	'S2'	'S1'	'Non-match'	12	'ChR2'	'Laser-off'	'Perturb delay'	'-'	86.42	'94.1 - 5.6 * 0 - 0.2 * exp(12.0/tau) - 0.4 * 1 * 0 * exp(12.0/tau) * 1'	89.42
38	'S2'	'S1'	'Non-match'	12	'Ctrl'	'Laser-on'	'Perturb delay'	'-'	91.18	'94.1 - 5.6 * 0 - 0.2 * exp(12.0/tau) - 0.4 * 0 * 1 * exp(12.0/tau) * 1'	89.42
39	'S1'	'S1'	'Match'	0.2	'Ctrl'	'Laser-off'	'-'	'Perturb baseline'	87.45	'94.1 - 5.6 * 1 - 0.2 * exp(0.2/tau) - 0.4 * 0 * 0 * exp(0.2/tau) * 0'	88.35
40	'S1'	'S1'	'Match'	0.2	'ChR2'	'Laser-off'	'-'	'Perturb baseline'	89.91	'94.1 - 5.6 * 1 - 0.2 * exp(0.2/tau) - 0.4 * 1 * 0 * exp(0.2/tau) * 0'	88.35
41	'S1'	'S1'	'Match'	0.2	'Ctrl'	'Laser-on'	'-'	'Perturb baseline'	87.5	'94.1 - 5.6 * 1 - 0.2 * exp(0.2/tau) - 0.4 * 0 * 1 * exp(0.2/tau) * 0'	88.35
42	'S1'	'S1'	'Match'	0.2	'ChR2'	'Laser-on'	'-'	'Perturb baseline'	87.2	'94.1 - 5.6 * 1 - 0.2 * exp(0.2/tau) - 0.4 * 1 * 1 * exp(0.2/tau) * 0'	88.35
43	'S2'	'S2'	'Match'	0.2	'Ctrl'	'Laser-off'	'-'	'Perturb baseline'	86.91	'94.1 - 5.6 * 1 - 0.2 * exp(0.2/tau) - 0.4 * 0 * 0 * exp(0.2/tau) * 0'	88.35
44	'S2'	'S2'	'Match'	0.2	'ChR2'	'Laser-off'	'-'	'Perturb baseline'	84.88	'94.1 - 5.6 * 1 - 0.2 * exp(0.2/tau) - 0.4 * 1 * 0 * exp(0.2/tau) * 0'	88.35
45	'S2'	'S2'	'Match'	0.2	'Ctrl'	'Laser-on'	'-'	'Perturb baseline'	85.98	'94.1 - 5.6 * 1 - 0.2 * exp(0.2/tau) - 0.4 * 0 * 1 * exp(0.2/tau) * 0'	88.35
46	'S2'	'S2'	'Match'	0.2	'ChR2'	'Laser-on'	'-'	'Perturb baseline'	85.07	'94.1 - 5.6 * 1 - 0.2 * exp(0.2/tau) - 0.4 * 1 * 1 * exp(0.2/tau) * 0'	88.35
47	'S1'	'S2'	'Non-match'	5	'ChR2'	'Laser-on'	'Perturb delay'	'-'	94.65	'94.1 - 5.6 * 0 - 0.2 * exp(5.0/tau) - 0.4 * 1 * 1 * exp(5.0/tau) * 1'	88.14
48	'S2'	'S1'	'Non-match'	5	'ChR2'	'Laser-on'	'Perturb delay'	'-'	95.22	'94.1 - 5.6 * 0 - 0.2 * exp(5.0/tau) - 0.4 * 1 * 1 * exp(5.0/tau) * 1'	88.14
49	'S1'	'S1'	'Match'	5	'Ctrl'	'Laser-off'	'-'	'-'	87.54	'94.1 - 5.6 * 1 - 0.2 * exp(5.0/tau) - 0.4 * 0 * 0 * exp(5.0/tau) * 0'	86.2
50	'S1'	'S1'	'Match'	5	'Ctrl'	'Laser-off'	'-'	'Perturb baseline'	90.12	'94.1 - 5.6 * 1 - 0.2 * exp(5.0/tau) - 0.4 * 0 * 0 * exp(5.0/tau) * 0'	86.2
51	'S1'	'S1'	'Match'	5	'Ctrl'	'Laser-off'	'Perturb delay'	'-'	85.15	'94.1 - 5.6 * 1 - 0.2 * exp(5.0/tau) - 0.4 * 0 * 0 * exp(5.0/tau) * 1'	86.2
52	'S1'	'S1'	'Match'	5	'ChR2'	'Laser-off'	'-'	'-'	90.39	'94.1 - 5.6 * 1 - 0.2 * exp(5.0/tau) - 0.4 * 1 * 0 * exp(5.0/tau) * 0'	86.2
53	'S1'	'S1'	'Match'	5	'ChR2'	'Laser-off'	'-'	'Perturb baseline'	84.41	'94.1 - 5.6 * 1 - 0.2 * exp(5.0/tau) - 0.4 * 1 * 0 * exp(5.0/tau) * 0'	86.2
54	'S1'	'S1'	'Match'	5	'ChR2'	'Laser-off'	'Perturb delay'	'-'	87.29	'94.1 - 5.6 * 1 - 0.2 * exp(5.0/tau) - 0.4 * 1 * 0 * exp(5.0/tau) * 1'	86.2
55	'S1'	'S1'	'Match'	5	'Ctrl'	'Laser-on'	'-'	'Perturb baseline'	89.78	'94.1 - 5.6 * 1 - 0.2 * exp(5.0/tau) - 0.4 * 0 * 1 * exp(5.0/tau) * 0'	86.2
56	'S1'	'S1'	'Match'	5	'Ctrl'	'Laser-on'	'Perturb delay'	'-'	79.73	'94.1 - 5.6 * 1 - 0.2 * exp(5.0/tau) - 0.4 * 0 * 1 * exp(5.0/tau) * 1'	86.2
57	'S1'	'S1'	'Match'	5	'ChR2'	'Laser-on'	'-'	'Perturb baseline'	83.31	'94.1 - 5.6 * 1 - 0.2 * exp(5.0/tau) - 0.4 * 1 * 1 * exp(5.0/tau) * 0'	86.2
58	'S2'	'S2'	'Match'	5	'Ctrl'	'Laser-off'	'-'	'-'	89.94	'94.1 - 5.6 * 1 - 0.2 * exp(5.0/tau) - 0.4 * 0 * 0 * exp(5.0/tau) * 0'	86.2
59	'S2'	'S2'	'Match'	5	'Ctrl'	'Laser-off'	'-'	'Perturb baseline'	88.2	'94.1 - 5.6 * 1 - 0.2 * exp(5.0/tau) - 0.4 * 0 * 0 * exp(5.0/tau) * 0'	86.2
60	'S2'	'S2'	'Match'	5	'Ctrl'	'Laser-off'	'Perturb delay'	'-'	84.13	'94.1 - 5.6 * 1 - 0.2 * exp(5.0/tau) - 0.4 * 0 * 0 * exp(5.0/tau) * 1'	86.2
61	'S2'	'S2'	'Match'	5	'ChR2'	'Laser-off'	'-'	'-'	84.56	'94.1 - 5.6 * 1 - 0.2 * exp(5.0/tau) - 0.4 * 1 * 0 * exp(5.0/tau) * 0'	86.2
62	'S2'	'S2'	'Match'	5	'ChR2'	'Laser-off'	'-'	'Perturb baseline'	91.4	'94.1 - 5.6 * 1 - 0.2 * exp(5.0/tau) - 0.4 * 1 * 0 * exp(5.0/tau) * 0'	86.2
63	'S2'	'S2'	'Match'	5	'ChR2'	'Laser-off'	'Perturb delay'	'-'	85.88	'94.1 - 5.6 * 1 - 0.2 * exp(5.0/tau) - 0.4 * 1 * 0 * exp(5.0/tau) * 1'	86.2
64	'S2'	'S2'	'Match'	5	'Ctrl'	'Laser-on'	'-'	'Perturb baseline'	91	'94.1 - 5.6 * 1 - 0.2 * exp(5.0/tau) - 0.4 * 0 * 1 * exp(5.0/tau) * 0'	86.2
65	'S2'	'S2'	'Match'	5	'Ctrl'	'Laser-on'	'Perturb delay'	'-'	83.77	'94.1 - 5.6 * 1 - 0.2 * exp(5.0/tau) - 0.4 * 0 * 1 * exp(5.0/tau) * 1'	86.2
66	'S2'	'S2'	'Match'	5	'ChR2'	'Laser-on'	'-'	'Perturb baseline'	88.97	'94.1 - 5.6 * 1 - 0.2 * exp(5.0/tau) - 0.4 * 1 * 1 * exp(5.0/tau) * 0'	86.2
67	'S1'	'S2'	'Non-match'	8	'ChR2'	'Laser-on'	'Perturb delay'	'-'	92.44	'94.1 - 5.6 * 0 - 0.2 * exp(8.0/tau) - 0.4 * 1 * 1 * exp(8.0/tau) * 1'	85.2
68	'S2'	'S1'	'Non-match'	8	'ChR2'	'Laser-on'	'Perturb delay'	'-'	93.53	'94.1 - 5.6 * 0 - 0.2 * exp(8.0/tau) - 0.4 * 1 * 1 * exp(8.0/tau) * 1'	85.2
69	'S1'	'S1'	'Match'	8	'Ctrl'	'Laser-off'	'Perturb delay'	'-'	88.49	'94.1 - 5.6 * 1 - 0.2 * exp(8.0/tau) - 0.4 * 0 * 0 * exp(8.0/tau) * 1'	85.08
70	'S1'	'S1'	'Match'	8	'ChR2'	'Laser-off'	'Perturb delay'	'-'	90.43	'94.1 - 5.6 * 1 - 0.2 * exp(8.0/tau) - 0.4 * 1 * 0 * exp(8.0/tau) * 1'	85.08
71	'S1'	'S1'	'Match'	8	'Ctrl'	'Laser-on'	'Perturb delay'	'-'	88.08	'94.1 - 5.6 * 1 - 0.2 * exp(8.0/tau) - 0.4 * 0 * 1 * exp(8.0/tau) * 1'	85.08
72	'S2'	'S2'	'Match'	8	'Ctrl'	'Laser-off'	'Perturb delay'	'-'	88.35	'94.1 - 5.6 * 1 - 0.2 * exp(8.0/tau) - 0.4 * 0 * 0 * exp(8.0/tau) * 1'	85.08
73	'S2'	'S2'	'Match'	8	'ChR2'	'Laser-off'	'Perturb delay'	'-'	90.58	'94.1 - 5.6 * 1 - 0.2 * exp(8.0/tau) - 0.4 * 1 * 0 * exp(8.0/tau) * 1'	85.08
74	'S2'	'S2'	'Match'	8	'Ctrl'	'Laser-on'	'Perturb delay'	'-'	88.52	'94.1 - 5.6 * 1 - 0.2 * exp(8.0/tau) - 0.4 * 0 * 1 * exp(8.0/tau) * 1'	85.08
75	'S1'	'S1'	'Match'	12	'Ctrl'	'Laser-off'	'Perturb delay'	'-'	85.75	'94.1 - 5.6 * 1 - 0.2 * exp(12.0/tau) - 0.4 * 0 * 0 * exp(12.0/tau) * 1'	83.82
76	'S1'	'S1'	'Match'	12	'ChR2'	'Laser-off'	'Perturb delay'	'-'	85.56	'94.1 - 5.6 * 1 - 0.2 * exp(12.0/tau) - 0.4 * 1 * 0 * exp(12.0/tau) * 1'	83.82
77	'S1'	'S1'	'Match'	12	'Ctrl'	'Laser-on'	'Perturb delay'	'-'	82.88	'94.1 - 5.6 * 1 - 0.2 * exp(12.0/tau) - 0.4 * 0 * 1 * exp(12.0/tau) * 1'	83.82
78	'S2'	'S2'	'Match'	12	'Ctrl'	'Laser-off'	'Perturb delay'	'-'	85.64	'94.1 - 5.6 * 1 - 0.2 * exp(12.0/tau) - 0.4 * 0 * 0 * exp(12.0/tau) * 1'	83.82
79	'S2'	'S2'	'Match'	12	'ChR2'	'Laser-off'	'Perturb delay'	'-'	89.66	'94.1 - 5.6 * 1 - 0.2 * exp(12.0/tau) - 0.4 * 1 * 0 * exp(12.0/tau) * 1'	83.82
80	'S2'	'S2'	'Match'	12	'Ctrl'	'Laser-on'	'Perturb delay'	'-'	81.03	'94.1 - 5.6 * 1 - 0.2 * exp(12.0/tau) - 0.4 * 0 * 1 * exp(12.0/tau) * 1'	83.82
81	'S1'	'S1'	'Match'	5	'ChR2'	'Laser-on'	'Perturb delay'	'-'	79.16	'94.1 - 5.6 * 1 - 0.2 * exp(5.0/tau) - 0.4 * 1 * 1 * exp(5.0/tau) * 1'	82.53
82	'S2'	'S2'	'Match'	5	'ChR2'	'Laser-on'	'Perturb delay'	'-'	76.41	'94.1 - 5.6 * 1 - 0.2 * exp(5.0/tau) - 0.4 * 1 * 1 * exp(5.0/tau) * 1'	82.53
83	'S1'	'S2'	'Non-match'	12	'ChR2'	'Laser-on'	'Perturb delay'	'-'	85.5	'94.1 - 5.6 * 0 - 0.2 * exp(12.0/tau) - 0.4 * 1 * 1 * exp(12.0/tau) * 1'	81.87
84	'S2'	'S1'	'Non-match'	12	'ChR2'	'Laser-on'	'Perturb delay'	'-'	89	'94.1 - 5.6 * 0 - 0.2 * exp(12.0/tau) - 0.4 * 1 * 1 * exp(12.0/tau) * 1'	81.87
85	'S1'	'S1'	'Match'	8	'ChR2'	'Laser-on'	'Perturb delay'	'-'	80.61	'94.1 - 5.6 * 1 - 0.2 * exp(8.0/tau) - 0.4 * 1 * 1 * exp(8.0/tau) * 1'	79.59
86	'S2'	'S2'	'Match'	8	'ChR2'	'Laser-on'	'Perturb delay'	'-'	78.43	'94.1 - 5.6 * 1 - 0.2 * exp(8.0/tau) - 0.4 * 1 * 1 * exp(8.0/tau) * 1'	79.59
87	'S1'	'S1'	'Match'	12	'ChR2'	'Laser-on'	'Perturb delay'	'-'	63.83	'94.1 - 5.6 * 1 - 0.2 * exp(12.0/tau) - 0.4 * 1 * 1 * exp(12.0/tau) * 1'	76.26
88	'S2'	'S2'	'Match'	12	'ChR2'	'Laser-on'	'Perturb delay'	'-'	64.74	'94.1 - 5.6 * 1 - 0.2 * exp(12.0/tau) - 0.4 * 1 * 1 * exp(12.0/tau) * 1'	76.26
