# Supplementary material for: Active information maintenance in working memory by a sensory cortex
Source: eLife. 2019 Jun 24;8:e43191. doi: 10.7554/eLife.43191 (PMC6634975; doi:10.7554/eLife.43191)
Supplement: Figure 4—source data 1. [file elife-43191-fig4-data1.txt]

Figure 4-Source Data 1. Active memory maintenance by the APC delay activity.
Single DPA
MiceID	VGAT-ChR2	Performance_On	Performance_Off	Miss_On	Miss_Off	False_On	False_Off	LickEfficiency_On	LickEfficiency_Off
'D1'	FALSE	85.32110092	86.45833333	0	0	29.09090909	27.08333333	80.50089445	83.95833333
'D11'	TRUE	74.71264368	86.31578947	0	2.083333333	50	25.53191489	69.89720999	81.38385502
'D12'	TRUE	78.72340426	83.13253012	0	0	43.47826087	34.14634146	78.98089172	80.21978022
'D13'	FALSE	89.83050847	91.22807018	1.666666667	3.50877193	18.96551724	14.03508772	90.40178571	92.40506329
'D2'	FALSE	89.58333333	91.26213592	8.333333333	11.76470588	12.5	5.769230769	91.37254902	90.72164948
'D213'	FALSE	88.98305085	92.5	3.333333333	3.333333333	18.96551724	11.66666667	90.55441478	90.89285714
'D215'	TRUE	91.52542373	94.16666667	0	0	17.24137931	11.66666667	88.33333333	89.55916473
'D216'	TRUE	94.06779661	88.99082569	3.448275862	10.90909091	8.333333333	11.11111111	94.94382022	93.71257485
'D217'	FALSE	100	97.5	0	0	0	5	100	96.48506151
'D218'	FALSE	90.6779661	88.33333333	0	0	18.96551724	23.33333333	92.93394777	88.67132867
'D219'	TRUE	77.31092437	88.23529412	0	0	45	23.72881356	67.17647059	76.68038409
'D221'	TRUE	58.33333333	80.64516129	0	0	83.33333333	40	58.60655738	75.56390977
'D222'	FALSE	94.11764706	97.4789916	5.084745763	3.389830508	6.666666667	1.666666667	96.12068966	98.68995633
'D223'	FALSE	86.55462185	92.43697479	0	0	26.66666667	15.25423729	85.44303797	93.55371901
'D224'	FALSE	93.27731092	94.95798319	0	0	13.55932203	10	89.08554572	94.55676516
'D3'	TRUE	80.50847458	90.81632653	10	0	29.31034483	18.36734694	80	86.5497076
'D4'	TRUE	84.04255319	85.22727273	0	0	32.60869565	29.54545455	66.35514019	61.96078431
'D7'	FALSE	87.23404255	88.17204301	6.25	0	19.56521739	23.91304348	86.91588785	88.01652893
'D8'	TRUE	89.91596639	94.95798319	1.694915254	6.666666667	18.33333333	3.389830508	59.84251969	81.1023622
'D9'	TRUE	80.55555556	87.23404255	0	0	38.88888889	25.53191489	85.07157464	82.80605227
Dual-task DPA
MiceID	VGAT-ChR2	Performance_On	Performance_Off	Miss_On	Miss_Off	False_On	False_Off	LickEfficiency_On	LickEfficiency_Off
'D10'	TRUE	73.58490566	75.6302521	1.886792453	18.33333333	50.94339623	30.50847458	68.02884615	78.37837838
'D11'	TRUE	88.98305085	94.95798319	1.724137931	3.389830508	20	6.666666667	81.7679558	93.55263158
'D12'	TRUE	75.22123894	76.66666667	5.357142857	6.666666667	43.85964912	40	69.67741935	68.34532374
'D13'	FALSE	73.91304348	85.83333333	33.33333333	18.33333333	18.96551724	10	78.57142857	88.35978836
'D1'	FALSE	88.88888889	82.35294118	1.851851852	5	20.37037037	30.50847458	87.39495798	83.5
'D2'	FALSE	92.37288136	89.07563025	1.694915254	16.66666667	13.55932203	5.084745763	92.98245614	95.23809524
'D3'	TRUE	69.04761905	72.91666667	28.57142857	22.91666667	33.33333333	31.25	74.70355731	77.89115646
'D4'	TRUE	92.37288136	89.16666667	0	0	15.25423729	21.66666667	88.01897983	82.0861678
'D7'	FALSE	85.47008547	83.33333333	11.86440678	3.333333333	17.24137931	30	91.88679245	83.68902439
'D8'	TRUE	86.23853211	80.67226891	10.90909091	20	16.66666667	18.6440678	74.26470588	64.47368421
'D9'	TRUE	82.75862069	93.27731092	1.724137931	0	32.75862069	13.33333333	84.06909789	91.5407855
'D213'	FALSE	88.39285714	85	23.21428571	11.66666667	0	18.33333333	98.26086957	83.02752294
'D214'	TRUE	66.08695652	78.33333333	3.50877193	3.333333333	63.79310345	40	64.60587326	72.60726073
'D215'	TRUE	80.50847458	84.16666667	8.333333333	3.333333333	31.03448276	28.33333333	80.3539823	79.23076923
'D216'	TRUE	85.2173913	86.66666667	7.01754386	5	22.4137931	21.66666667	82.66666667	77.5147929
'D217'	FALSE	95.79831933	95	0	0	8.333333333	10	93.33333333	95.54730983
'D218'	FALSE	85.47008547	83.33333333	11.86440678	1.666666667	17.24137931	31.66666667	83.99014778	85.64814815
'D219'	TRUE	81.1965812	89.91596639	5.172413793	0	32.20338983	20.33898305	77.05167173	86.29173989
'D220'	TRUE	76.10619469	87.39495798	0	0	47.36842105	25.42372881	72.47311828	79.0776153
'D222'	FALSE	88.59649123	88.23529412	1.754385965	1.666666667	21.05263158	22.03389831	74.51456311	81.97115385
'D223'	FALSE	88.03418803	94.11764706	0	0	24.13793103	11.66666667	88.794926	93.75
'D224'	FALSE	90.90909091	90.75630252	0	0	18.18181818	18.6440678	82.98887122	86.19631902
Dual-task DPA, baseline control
MiceID	VGAT-ChR2	Performance_On	Performance_Off	Miss_On	Miss_Off	False_On	False_Off	LickEfficiency_On	LickEfficiency_Off
'D10'	TRUE	81.25	70.83333333	4.166666667	16.66666667	33.33333333	41.66666667	84.89583333	79.45945946
'D11'	TRUE	93.96551724	94.95798319	0	0	12.06896552	10.16949153	88.84120172	88.17663818
'D12'	TRUE	80.34188034	81.66666667	5.084745763	1.666666667	34.48275862	35	74.38423645	77.85714286
'D13'	FALSE	94.95798319	91.66666667	0	1.666666667	10.16949153	15	90.01996008	89.57055215
'D1'	FALSE	77.27272727	66.66666667	9.523809524	16.66666667	34.7826087	50	64.76683938	66.79841897
'D213'	FALSE	87.17948718	89.16666667	3.448275862	0	22.03389831	21.66666667	88.7587822	85.83162218
'D214'	TRUE	75.49019608	78.125	0	0	49.01960784	43.75	80.73701843	81.17870722
'D215'	TRUE	96.63865546	91.66666667	0	0	6.779661017	16.66666667	90.14869888	87.5
'D216'	TRUE	83.76068376	80.83333333	3.448275862	0	28.81355932	38.33333333	65.02463054	61.34122288
'D217'	FALSE	98.31932773	98.33333333	0	0	3.333333333	3.333333333	99.63235294	98.54545455
'D218'	FALSE	94.91525424	91.66666667	0	0	10.34482759	16.66666667	90.8045977	89.35185185
'D219'	TRUE	91.22807018	93.27731092	0	0	17.54385965	13.55932203	86.94779116	85.79654511
'D220'	TRUE	81.81818182	78.1512605	0	0	36.36363636	44.06779661	79.86030268	82.94573643
'D221'	TRUE	92.24137931	88.23529412	0	0	15.51724138	23.33333333	81.83908046	80.41884817
'D222'	FALSE	97.43589744	94.11764706	0	1.694915254	5.172413793	10	92.08633094	89.76109215
'D223'	FALSE	93.27731092	97.4789916	1.694915254	0	11.66666667	5.084745763	91.8429003	96.93251534
'D224'	FALSE	93.69369369	89.91596639	0	0	12.72727273	20	90.61371841	86.59611993
'D2'	FALSE	88.28828829	90.75630252	16.36363636	13.33333333	7.142857143	5.084745763	96.91629956	93.44262295
'D4'	TRUE	92.30769231	85	0	3.333333333	15.51724138	26.66666667	91.02564103	84.98789346
'D7'	FALSE	82.10526316	71.875	2.083333333	6.25	34.04255319	50	81.62251656	78.70855148
'D8'	TRUE	89.28571429	89.91596639	8.928571429	10	12.5	10.16949153	78.29457364	77.77777778
'D9'	TRUE	88.98305085	95.79831933	0	0	22.4137931	8.474576271	87.75834658	93.80165289
