# Supplementary material for: Active information maintenance in working memory by a sensory cortex
Source: eLife. 2019 Jun 24;8:e43191. doi: 10.7554/eLife.43191 (PMC6634975; doi:10.7554/eLife.43191)
Supplement: Figure 4—source data 2. [file elife-43191-fig4-data2.txt]

Figure 4 Supplementary Table 1. Effect size and ANOVA statistics for optogenetics

DPA task, correct rate
Effect size (Cohen's d), ChR2	-0.885	
Effect size (Cohen's d), control	-0.363
Mixed-between-within-ANOVA	

 
 
     Source                          SSq        df       MSq         F         p        
-------------------------------------------------------------------------------------
     Between-subjects factor     465.734         1   465.734     7.293 0.0146368
     Between-subjects error     1149.554        18    63.864
     Within-subjects factor      179.666         1   179.666    11.774 0.0029774
     Within x between int.        76.390         1    76.390     5.006 0.0381451
     Within-subjects error       274.669        18    15.259
 
 


Dual task, DPA correct rate
Effect size (Cohen's d), ChR2	-0.574	
Effect size (Cohen's d), control	0.016
Mixed-between-within-ANOVA	

 
 
     Source                          SSq        df       MSq         F         p        
-------------------------------------------------------------------------------------
     Between-subjects factor     364.732         1   364.732     4.996 0.0369706
     Between-subjects error     1460.061        20    73.003
     Within-subjects factor       50.180         1    50.180     3.331 0.0829733
     Within x between int.        54.033         1    54.033     3.586 0.0728119
     Within-subjects error       301.320        20    15.066
 
 


Dual task, DPA false alarm rate
Effect size (Cohen's d), ChR2	0.735	
Effect size (Cohen's d), control	-0.342
Mixed-between-within-ANOVA	

 
 
     Source                          SSq        df       MSq         F         p        
-------------------------------------------------------------------------------------
     Between-subjects factor    1604.195         1  1604.195     8.673 0.0080059
     Between-subjects error     3699.219        20   184.961
     Within-subjects factor      112.794         1   112.794     2.023 0.1703127
     Within x between int.       406.050         1   406.050     7.284 0.0138133
     Within-subjects error      1114.957        20    55.748
 
 


DPA task, miss rate
Effect size (Cohen's d), ChR2	-0.129	
Effect size (Cohen's d), control	0.078
Mixed-between-within-ANOVA	

 
 
     Source                          SSq        df       MSq         F         p        
-------------------------------------------------------------------------------------
     Between-subjects factor       3.518         1     3.518     0.202 0.6586267
     Between-subjects error      313.776        18    17.432
     Within-subjects factor        0.085         1     0.085     0.013 0.9111494
     Within x between int.         1.291         1     1.291     0.194 0.6644742
     Within-subjects error       119.536        18     6.641
 
 


DPA task, false alarm rate
Effect size (Cohen's d), ChR2	0.844	
Effect size (Cohen's d), control	0.313
Mixed-between-within-ANOVA	

 
 
     Source                          SSq        df       MSq         F         p        
-------------------------------------------------------------------------------------
     Between-subjects factor    2057.504         1  2057.504     6.541 0.0197817
     Between-subjects error     5661.600        18   314.533
     Within-subjects factor      728.735         1   728.735    14.495 0.0012904
     Within x between int.       338.052         1   338.052     6.724 0.0183644
     Within-subjects error       904.947        18    50.275
 
 


DPA task, lick efficiency
Effect size (Cohen's d), ChR2	-0.564	
Effect size (Cohen's d), control	-0.297
Mixed-between-within-ANOVA	

 
 
     Source                          SSq        df       MSq         F         p        
-------------------------------------------------------------------------------------
     Between-subjects factor    1723.102         1  1723.102    14.799 0.0011813
     Between-subjects error     2095.867        18   116.437
     Within-subjects factor      140.451         1   140.451     6.329 0.0215882
     Within x between int.        52.232         1    52.232     2.354 0.1423756
     Within-subjects error       399.445        18    22.191
 
 


DPA task, d prime
Effect size (Cohen's d), ChR2	-0.855	
Effect size (Cohen's d), control	-0.278
Mixed-between-within-ANOVA	

 
 
     Source                          SSq        df       MSq         F         p        
-------------------------------------------------------------------------------------
     Between-subjects factor       1.627         1     1.627     4.134 0.0570456
     Between-subjects error        7.083        18     0.393
     Within-subjects factor        0.763         1     0.763     5.853 0.0263645
     Within x between int.         0.150         1     0.150     1.147 0.2983211
     Within-subjects error         2.347        18     0.130
 
 


Dual task, DPA miss rate
Effect size (Cohen's d), ChR2	-0.090	
Effect size (Cohen's d), control	0.284
Mixed-between-within-ANOVA	

 
 
     Source                          SSq        df       MSq         F         p        
-------------------------------------------------------------------------------------
     Between-subjects factor       4.559         1     4.559     0.036 0.8520554
     Between-subjects error     2554.628        20   127.731
     Within-subjects factor       10.841         1    10.841     0.381 0.5438307
     Within x between int.        32.558         1    32.558     1.145 0.2972593
     Within-subjects error       568.494        20    28.425
 
 


Dual task, DPA lick efficiency
Effect size (Cohen's d), ChR2	-0.354	
Effect size (Cohen's d), control	-0.066
Mixed-between-within-ANOVA	

 
 
     Source                          SSq        df       MSq         F         p        
-------------------------------------------------------------------------------------
     Between-subjects factor    1009.774         1  1009.774    13.075 0.0017233
     Between-subjects error     1544.585        20    77.229
     Within-subjects factor       27.868         1    27.868     1.028 0.3228418
     Within x between int.        15.123         1    15.123     0.558 0.4639118
     Within-subjects error       542.417        20    27.121
 
 


Dual task, DPA d prime
Effect size (Cohen's d), ChR2	-0.411	
Effect size (Cohen's d), control	0.074
Mixed-between-within-ANOVA	

 
 
     Source                          SSq        df       MSq         F         p        
-------------------------------------------------------------------------------------
     Between-subjects factor       2.096         1     2.096     2.742 0.1133341
     Between-subjects error       15.285        20     0.764
     Within-subjects factor        0.158         1     0.158     1.088 0.3093016
     Within x between int.         0.308         1     0.308     2.123 0.1606323
     Within-subjects error         2.898        20     0.145
 
 


Dual task baseline control, DPA correct rate
Effect size (Cohen's d), ChR2	0.217	
Effect size (Cohen's d), control	0.291
Mixed-between-within-ANOVA	

 
 
     Source                          SSq        df       MSq         F         p        
-------------------------------------------------------------------------------------
     Between-subjects factor      95.836         1    95.836     0.824 0.3748556
     Between-subjects error     2326.464        20   116.323
     Within-subjects factor       46.992         1    46.992     3.910 0.0619499
     Within x between int.         2.778         1     2.778     0.231 0.6358808
     Within-subjects error       240.375        20    12.019
 
 


Dual task baseline control, DPA false alarm rate
Effect size (Cohen's d), ChR2	-0.171	
Effect size (Cohen's d), control	-0.312
Mixed-between-within-ANOVA	

 
 
     Source                          SSq        df       MSq         F         p        
-------------------------------------------------------------------------------------
     Between-subjects factor     602.158         1   602.158     1.678 0.2099593
     Between-subjects error     7177.605        20   358.880
     Within-subjects factor      127.373         1   127.373     4.415 0.0484922
     Within x between int.        13.807         1    13.807     0.479 0.4969939
     Within-subjects error       576.947        20    28.847
 
 


Dual task baseline control, DPA miss rate
Effect size (Cohen's d), ChR2	-0.195	
Effect size (Cohen's d), control	-0.111
Mixed-between-within-ANOVA	

 
 
     Source                          SSq        df       MSq         F         p        
-------------------------------------------------------------------------------------
     Between-subjects factor      21.863         1    21.863     0.499 0.4881489
     Between-subjects error      876.507        20    43.825
     Within-subjects factor        6.025         1     6.025     0.869 0.3624544
     Within x between int.         0.095         1     0.095     0.014 0.9079351
     Within-subjects error       138.721        20     6.936
 
 


Dual task baseline control, DPA lick efficiency
Effect size (Cohen's d), ChR2	0.091	
Effect size (Cohen's d), control	0.122
Mixed-between-within-ANOVA	

 
 
     Source                          SSq        df       MSq         F         p        
-------------------------------------------------------------------------------------
     Between-subjects factor     393.408         1   393.408     2.781 0.1109816
     Between-subjects error     2829.428        20   141.471
     Within-subjects factor        9.458         1     9.458     1.769 0.1984372
     Within x between int.         0.535         1     0.535     0.100 0.7550035
     Within-subjects error       106.906        20     5.345
 
 


Dual task baseline control, DPA d prime
Effect size (Cohen's d), ChR2	0.140	
Effect size (Cohen's d), control	0.190
Mixed-between-within-ANOVA	

 
 
     Source                          SSq        df       MSq         F         p        
-------------------------------------------------------------------------------------
     Between-subjects factor       0.316         1     0.316     0.303 0.5880243
     Between-subjects error       20.865        20     1.043
     Within-subjects factor        0.186         1     0.186     1.302 0.2673781
     Within x between int.         0.016         1     0.016     0.114 0.7392401
     Within-subjects error         2.854        20     0.143
 
 
